# Supplementary material for: Bayesian inference for biophysical neuron models enables stimulus optimization for retinal neuroprosthetics
Source: eLife. 2020 Oct 27;9:e54997. doi: 10.7554/eLife.54997 (PMC7673784; doi:10.7554/eLife.54997)
Supplement: Figure 10—source data 1. [file elife-54997-fig10-data1.zip › Optimized_currents.csv]

Time/ms	OFF_Current1/uA	OFF_Current2/uA	ON_Current1/uA	ON_Current2/uA
0.0000	0.0000	0.0000	0.0000	0.0000
0.0100	0.0000	0.0000	0.0000	0.0000
0.0200	0.0005	0.0009	0.0014	-0.0004
0.0300	0.0010	0.0019	0.0027	-0.0009
0.0400	0.0015	0.0028	0.0041	-0.0013
0.0500	0.0021	0.0037	0.0055	-0.0017
0.0600	0.0026	0.0046	0.0068	-0.0021
0.0700	0.0031	0.0055	0.0082	-0.0026
0.0800	0.0036	0.0064	0.0095	-0.0030
0.0900	0.0041	0.0073	0.0109	-0.0034
0.1000	0.0046	0.0082	0.0122	-0.0039
0.1100	0.0051	0.0091	0.0136	-0.0043
0.1200	0.0056	0.0100	0.0149	-0.0047
0.1300	0.0061	0.0109	0.0163	-0.0052
0.1400	0.0066	0.0118	0.0176	-0.0056
0.1500	0.0071	0.0127	0.0189	-0.0061
0.1600	0.0076	0.0136	0.0203	-0.0065
0.1700	0.0081	0.0144	0.0216	-0.0069
0.1800	0.0086	0.0153	0.0229	-0.0074
0.1900	0.0091	0.0162	0.0243	-0.0078
0.2000	0.0095	0.0171	0.0256	-0.0083
0.2100	0.0100	0.0179	0.0269	-0.0087
0.2200	0.0105	0.0188	0.0283	-0.0091
0.2300	0.0110	0.0196	0.0296	-0.0096
0.2400	0.0115	0.0205	0.0309	-0.0100
0.2500	0.0120	0.0214	0.0322	-0.0105
0.2600	0.0125	0.0222	0.0335	-0.0109
0.2700	0.0129	0.0231	0.0348	-0.0114
0.2800	0.0134	0.0239	0.0362	-0.0118
0.2900	0.0139	0.0247	0.0375	-0.0123
0.3000	0.0144	0.0256	0.0388	-0.0127
0.3100	0.0149	0.0264	0.0401	-0.0132
0.3200	0.0153	0.0272	0.0414	-0.0136
0.3300	0.0158	0.0281	0.0427	-0.0141
0.3400	0.0163	0.0289	0.0440	-0.0145
0.3500	0.0167	0.0297	0.0453	-0.0150
0.3600	0.0172	0.0305	0.0466	-0.0154
0.3700	0.0177	0.0313	0.0479	-0.0159
0.3800	0.0181	0.0322	0.0492	-0.0163
0.3900	0.0186	0.0330	0.0504	-0.0168
0.4000	0.0191	0.0338	0.0517	-0.0172
0.4100	0.0195	0.0346	0.0530	-0.0177
0.4200	0.0200	0.0354	0.0543	-0.0181
0.4300	0.0205	0.0362	0.0556	-0.0186
0.4400	0.0209	0.0370	0.0569	-0.0191
0.4500	0.0214	0.0377	0.0581	-0.0195
0.4600	0.0218	0.0385	0.0594	-0.0200
0.4700	0.0223	0.0393	0.0607	-0.0204
0.4800	0.0227	0.0401	0.0620	-0.0209
0.4900	0.0232	0.0409	0.0632	-0.0214
0.5000	0.0236	0.0416	0.0645	-0.0218
0.5100	0.0241	0.0424	0.0658	-0.0223
0.5200	0.0245	0.0432	0.0670	-0.0228
0.5300	0.0250	0.0439	0.0683	-0.0232
0.5400	0.0254	0.0447	0.0695	-0.0237
0.5500	0.0259	0.0455	0.0708	-0.0241
0.5600	0.0263	0.0462	0.0720	-0.0246
0.5700	0.0268	0.0470	0.0733	-0.0251
0.5800	0.0272	0.0477	0.0746	-0.0256
0.5900	0.0276	0.0485	0.0758	-0.0260
0.6000	0.0281	0.0492	0.0770	-0.0265
0.6100	0.0285	0.0499	0.0783	-0.0270
0.6200	0.0290	0.0507	0.0795	-0.0274
0.6300	0.0294	0.0514	0.0808	-0.0279
0.6400	0.0298	0.0521	0.0820	-0.0284
0.6500	0.0303	0.0529	0.0832	-0.0288
0.6600	0.0307	0.0536	0.0845	-0.0293
0.6700	0.0311	0.0543	0.0857	-0.0298
0.6800	0.0315	0.0550	0.0869	-0.0303
0.6900	0.0320	0.0558	0.0882	-0.0307
0.7000	0.0324	0.0565	0.0894	-0.0312
0.7100	0.0328	0.0572	0.0906	-0.0317
0.7200	0.0332	0.0579	0.0918	-0.0322
0.7300	0.0337	0.0586	0.0931	-0.0326
0.7400	0.0341	0.0593	0.0943	-0.0331
0.7500	0.0345	0.0600	0.0955	-0.0336
0.7600	0.0349	0.0607	0.0967	-0.0341
0.7700	0.0353	0.0614	0.0979	-0.0346
0.7800	0.0358	0.0621	0.0991	-0.0350
0.7900	0.0362	0.0627	0.1003	-0.0355
0.8000	0.0366	0.0634	0.1015	-0.0360
0.8100	0.0370	0.0641	0.1027	-0.0365
0.8200	0.0374	0.0648	0.1039	-0.0370
0.8300	0.0378	0.0655	0.1051	-0.0375
0.8400	0.0382	0.0661	0.1063	-0.0379
0.8500	0.0386	0.0668	0.1075	-0.0384
0.8600	0.0390	0.0675	0.1087	-0.0389
0.8700	0.0394	0.0681	0.1099	-0.0394
0.8800	0.0398	0.0688	0.1111	-0.0399
0.8900	0.0402	0.0694	0.1123	-0.0404
0.9000	0.0407	0.0701	0.1135	-0.0409
0.9100	0.0410	0.0707	0.1147	-0.0414
0.9200	0.0414	0.0714	0.1158	-0.0418
0.9300	0.0418	0.0720	0.1170	-0.0423
0.9400	0.0422	0.0727	0.1182	-0.0428
0.9500	0.0426	0.0733	0.1194	-0.0433
0.9600	0.0430	0.0739	0.1205	-0.0438
0.9700	0.0434	0.0746	0.1217	-0.0443
0.9800	0.0438	0.0752	0.1229	-0.0448
0.9900	0.0442	0.0758	0.1240	-0.0453
1.0000	0.0446	0.0765	0.1252	-0.0458
1.0100	0.0450	0.0771	0.1264	-0.0463
1.0200	0.0454	0.0777	0.1275	-0.0468
1.0300	0.0458	0.0783	0.1287	-0.0473
1.0400	0.0461	0.0789	0.1299	-0.0478
1.0500	0.0465	0.0795	0.1310	-0.0483
1.0600	0.0469	0.0801	0.1322	-0.0488
1.0700	0.0473	0.0807	0.1333	-0.0493
1.0800	0.0477	0.0813	0.1345	-0.0498
1.0900	0.0480	0.0819	0.1356	-0.0503
1.1000	0.0484	0.0825	0.1367	-0.0508
1.1100	0.0488	0.0831	0.1379	-0.0513
1.1200	0.0492	0.0837	0.1390	-0.0518
1.1300	0.0495	0.0843	0.1402	-0.0523
1.1400	0.0499	0.0849	0.1413	-0.0528
1.1500	0.0503	0.0855	0.1424	-0.0533
1.1600	0.0507	0.0861	0.1436	-0.0538
1.1700	0.0510	0.0866	0.1447	-0.0543
1.1800	0.0514	0.0872	0.1458	-0.0548
1.1900	0.0518	0.0878	0.1470	-0.0553
1.2000	0.0521	0.0883	0.1481	-0.0558
1.2100	0.0525	0.0889	0.1492	-0.0563
1.2200	0.0528	0.0895	0.1503	-0.0568
1.2300	0.0532	0.0900	0.1514	-0.0573
1.2400	0.0536	0.0906	0.1526	-0.0578
1.2500	0.0539	0.0911	0.1537	-0.0583
1.2600	0.0543	0.0917	0.1548	-0.0588
1.2700	0.0546	0.0922	0.1559	-0.0593
1.2800	0.0550	0.0928	0.1570	-0.0598
1.2900	0.0553	0.0933	0.1581	-0.0604
1.3000	0.0557	0.0939	0.1592	-0.0609
1.3100	0.0561	0.0944	0.1603	-0.0614
1.3200	0.0564	0.0949	0.1614	-0.0619
1.3300	0.0568	0.0955	0.1625	-0.0624
1.3400	0.0571	0.0960	0.1636	-0.0629
1.3500	0.0575	0.0965	0.1647	-0.0634
1.3600	0.0578	0.0970	0.1658	-0.0639
1.3700	0.0581	0.0975	0.1669	-0.0645
1.3800	0.0585	0.0981	0.1680	-0.0650
1.3900	0.0588	0.0986	0.1691	-0.0655
1.4000	0.0592	0.0991	0.1702	-0.0660
1.4100	0.0595	0.0996	0.1712	-0.0665
1.4200	0.0599	0.1001	0.1723	-0.0670
1.4300	0.0602	0.1006	0.1734	-0.0675
1.4400	0.0605	0.1011	0.1745	-0.0681
1.4500	0.0609	0.1016	0.1756	-0.0686
1.4600	0.0612	0.1021	0.1766	-0.0691
1.4700	0.0615	0.1026	0.1777	-0.0696
1.4800	0.0619	0.1031	0.1788	-0.0701
1.4900	0.0622	0.1036	0.1798	-0.0707
1.5000	0.0625	0.1041	0.1809	-0.0712
1.5100	0.0629	0.1045	0.1820	-0.0717
1.5200	0.0632	0.1050	0.1830	-0.0722
1.5300	0.0635	0.1055	0.1841	-0.0727
1.5400	0.0638	0.1060	0.1851	-0.0733
1.5500	0.0642	0.1064	0.1862	-0.0738
1.5600	0.0645	0.1069	0.1873	-0.0743
1.5700	0.0648	0.1074	0.1883	-0.0748
1.5800	0.0651	0.1078	0.1894	-0.0754
1.5900	0.0655	0.1083	0.1904	-0.0759
1.6000	0.0658	0.1088	0.1914	-0.0764
1.6100	0.0661	0.1092	0.1925	-0.0769
1.6200	0.0664	0.1097	0.1935	-0.0775
1.6300	0.0667	0.1101	0.1946	-0.0780
1.6400	0.0670	0.1106	0.1956	-0.0785
1.6500	0.0674	0.1110	0.1966	-0.0791
1.6600	0.0677	0.1115	0.1977	-0.0796
1.6700	0.0680	0.1119	0.1987	-0.0801
1.6800	0.0683	0.1123	0.1997	-0.0806
1.6900	0.0686	0.1128	0.2008	-0.0812
1.7000	0.0689	0.1132	0.2018	-0.0817
1.7100	0.0692	0.1136	0.2028	-0.0822
1.7200	0.0695	0.1141	0.2038	-0.0828
1.7300	0.0698	0.1145	0.2049	-0.0833
1.7400	0.0701	0.1149	0.2059	-0.0838
1.7500	0.0704	0.1153	0.2069	-0.0844
1.7600	0.0707	0.1157	0.2079	-0.0849
1.7700	0.0710	0.1162	0.2089	-0.0854
1.7800	0.0713	0.1166	0.2099	-0.0860
1.7900	0.0716	0.1170	0.2109	-0.0865
1.8000	0.0719	0.1174	0.2120	-0.0870
1.8100	0.0722	0.1178	0.2130	-0.0876
1.8200	0.0725	0.1182	0.2140	-0.0881
1.8300	0.0728	0.1186	0.2150	-0.0886
1.8400	0.0731	0.1190	0.2160	-0.0892
1.8500	0.0734	0.1194	0.2170	-0.0897
1.8600	0.0737	0.1198	0.2180	-0.0902
1.8700	0.0740	0.1202	0.2189	-0.0908
1.8800	0.0743	0.1205	0.2199	-0.0913
1.8900	0.0746	0.1209	0.2209	-0.0918
1.9000	0.0749	0.1213	0.2219	-0.0924
1.9100	0.0751	0.1217	0.2229	-0.0929
1.9200	0.0754	0.1221	0.2239	-0.0935
1.9300	0.0757	0.1224	0.2249	-0.0940
1.9400	0.0760	0.1228	0.2258	-0.0945
1.9500	0.0763	0.1232	0.2268	-0.0951
1.9600	0.0766	0.1235	0.2278	-0.0956
1.9700	0.0768	0.1239	0.2288	-0.0962
1.9800	0.0771	0.1243	0.2297	-0.0967
1.9900	0.0774	0.1246	0.2307	-0.0972
2.0000	0.0777	0.1250	0.2317	-0.0978
2.0100	0.0779	0.1253	0.2327	-0.0983
2.0200	0.0782	0.1257	0.2336	-0.0989
2.0300	0.0785	0.1260	0.2346	-0.0994
2.0400	0.0788	0.1264	0.2355	-0.1000
2.0500	0.0790	0.1267	0.2365	-0.1005
2.0600	0.0793	0.1271	0.2375	-0.1011
2.0700	0.0796	0.1274	0.2384	-0.1016
2.0800	0.0798	0.1278	0.2394	-0.1021
2.0900	0.0801	0.1281	0.2403	-0.1027
2.1000	0.0804	0.1284	0.2413	-0.1032
2.1100	0.0806	0.1288	0.2422	-0.1038
2.1200	0.0809	0.1291	0.2432	-0.1043
2.1300	0.0812	0.1294	0.2441	-0.1049
2.1400	0.0814	0.1297	0.2450	-0.1054
2.1500	0.0817	0.1300	0.2460	-0.1060
2.1600	0.0819	0.1304	0.2469	-0.1065
2.1700	0.0822	0.1307	0.2479	-0.1071
2.1800	0.0825	0.1310	0.2488	-0.1076
2.1900	0.0827	0.1313	0.2497	-0.1082
2.2000	0.0830	0.1316	0.2506	-0.1087
2.2100	0.0832	0.1319	0.2516	-0.1093
2.2200	0.0835	0.1322	0.2525	-0.1098
2.2300	0.0837	0.1325	0.2534	-0.1104
2.2400	0.0840	0.1328	0.2543	-0.1109
2.2500	0.0842	0.1331	0.2553	-0.1115
2.2600	0.0845	0.1334	0.2562	-0.1120
2.2700	0.0847	0.1337	0.2571	-0.1126
2.2800	0.0850	0.1340	0.2580	-0.1131
2.2900	0.0852	0.1343	0.2589	-0.1137
2.3000	0.0855	0.1346	0.2598	-0.1142
2.3100	0.0857	0.1348	0.2608	-0.1148
2.3200	0.0860	0.1351	0.2617	-0.1153
2.3300	0.0862	0.1354	0.2626	-0.1159
2.3400	0.0865	0.1357	0.2635	-0.1164
2.3500	0.0867	0.1360	0.2644	-0.1170
2.3600	0.0869	0.1362	0.2653	-0.1176
2.3700	0.0872	0.1365	0.2662	-0.1181
2.3800	0.0874	0.1368	0.2671	-0.1187
2.3900	0.0877	0.1370	0.2680	-0.1192
2.4000	0.0879	0.1373	0.2688	-0.1198
2.4100	0.0881	0.1375	0.2697	-0.1203
2.4200	0.0884	0.1378	0.2706	-0.1209
2.4300	0.0886	0.1381	0.2715	-0.1214
2.4400	0.0888	0.1383	0.2724	-0.1220
2.4500	0.0891	0.1386	0.2733	-0.1226
2.4600	0.0893	0.1388	0.2742	-0.1231
2.4700	0.0895	0.1391	0.2750	-0.1237
2.4800	0.0897	0.1393	0.2759	-0.1242
2.4900	0.0900	0.1395	0.2768	-0.1248
2.5000	0.0902	0.1398	0.2777	-0.1254
2.5100	0.0904	0.1400	0.2785	-0.1259
2.5200	0.0906	0.1402	0.2794	-0.1265
2.5300	0.0909	0.1405	0.2803	-0.1270
2.5400	0.0911	0.1407	0.2811	-0.1276
2.5500	0.0913	0.1409	0.2820	-0.1281
2.5600	0.0915	0.1412	0.2829	-0.1287
2.5700	0.0918	0.1414	0.2837	-0.1293
2.5800	0.0920	0.1416	0.2846	-0.1298
2.5900	0.0922	0.1418	0.2854	-0.1304
2.6000	0.0924	0.1420	0.2863	-0.1310
2.6100	0.0926	0.1423	0.2872	-0.1315
2.6200	0.0928	0.1425	0.2880	-0.1321
2.6300	0.0931	0.1427	0.2889	-0.1326
2.6400	0.0933	0.1429	0.2897	-0.1332
2.6500	0.0935	0.1431	0.2905	-0.1338
2.6600	0.0937	0.1433	0.2914	-0.1343
2.6700	0.0939	0.1435	0.2922	-0.1349
2.6800	0.0941	0.1437	0.2931	-0.1355
2.6900	0.0943	0.1439	0.2939	-0.1360
2.7000	0.0945	0.1441	0.2947	-0.1366
2.7100	0.0947	0.1443	0.2956	-0.1372
2.7200	0.0949	0.1445	0.2964	-0.1377
2.7300	0.0951	0.1447	0.2972	-0.1383
2.7400	0.0954	0.1449	0.2981	-0.1388
2.7500	0.0956	0.1450	0.2989	-0.1394
2.7600	0.0958	0.1452	0.2997	-0.1400
2.7700	0.0960	0.1454	0.3005	-0.1405
2.7800	0.0962	0.1456	0.3014	-0.1411
2.7900	0.0964	0.1458	0.3022	-0.1417
2.8000	0.0966	0.1459	0.3030	-0.1422
2.8100	0.0968	0.1461	0.3038	-0.1428
2.8200	0.0969	0.1463	0.3046	-0.1434
2.8300	0.0971	0.1464	0.3054	-0.1439
2.8400	0.0973	0.1466	0.3063	-0.1445
2.8500	0.0975	0.1468	0.3071	-0.1451
2.8600	0.0977	0.1469	0.3079	-0.1456
2.8700	0.0979	0.1471	0.3087	-0.1462
2.8800	0.0981	0.1472	0.3095	-0.1468
2.8900	0.0983	0.1474	0.3103	-0.1473
2.9000	0.0985	0.1476	0.3111	-0.1479
2.9100	0.0987	0.1477	0.3119	-0.1485
2.9200	0.0989	0.1479	0.3127	-0.1491
2.9300	0.0991	0.1480	0.3135	-0.1496
2.9400	0.0992	0.1481	0.3143	-0.1502
2.9500	0.0994	0.1483	0.3150	-0.1508
2.9600	0.0996	0.1484	0.3158	-0.1513
2.9700	0.0998	0.1486	0.3166	-0.1519
2.9800	0.1000	0.1487	0.3174	-0.1525
2.9900	0.1002	0.1488	0.3182	-0.1530
3.0000	0.1003	0.1490	0.3190	-0.1536
3.0100	0.1005	0.1491	0.3197	-0.1542
3.0200	0.1007	0.1492	0.3205	-0.1548
3.0300	0.1009	0.1494	0.3213	-0.1553
3.0400	0.1010	0.1495	0.3221	-0.1559
3.0500	0.1012	0.1496	0.3228	-0.1565
3.0600	0.1014	0.1497	0.3236	-0.1570
3.0700	0.1016	0.1498	0.3244	-0.1576
3.0800	0.1017	0.1500	0.3252	-0.1582
3.0900	0.1019	0.1501	0.3259	-0.1588
3.1000	0.1021	0.1502	0.3267	-0.1593
3.1100	0.1023	0.1503	0.3274	-0.1599
3.1200	0.1024	0.1504	0.3282	-0.1605
3.1300	0.1026	0.1505	0.3290	-0.1610
3.1400	0.1028	0.1506	0.3297	-0.1616
3.1500	0.1029	0.1507	0.3305	-0.1622
3.1600	0.1031	0.1508	0.3312	-0.1628
3.1700	0.1033	0.1509	0.3320	-0.1633
3.1800	0.1034	0.1510	0.3327	-0.1639
3.1900	0.1036	0.1511	0.3335	-0.1645
3.2000	0.1038	0.1512	0.3342	-0.1651
3.2100	0.1039	0.1513	0.3349	-0.1656
3.2200	0.1041	0.1514	0.3357	-0.1662
3.2300	0.1043	0.1515	0.3364	-0.1668
3.2400	0.1044	0.1515	0.3372	-0.1674
3.2500	0.1046	0.1516	0.3379	-0.1679
3.2600	0.1047	0.1517	0.3386	-0.1685
3.2700	0.1049	0.1518	0.3394	-0.1691
3.2800	0.1050	0.1519	0.3401	-0.1697
3.2900	0.1052	0.1519	0.3408	-0.1702
3.3000	0.1054	0.1520	0.3416	-0.1708
3.3100	0.1055	0.1521	0.3423	-0.1714
3.3200	0.1057	0.1522	0.3430	-0.1720
3.3300	0.1058	0.1522	0.3437	-0.1725
3.3400	0.1060	0.1523	0.3444	-0.1731
3.3500	0.1061	0.1524	0.3452	-0.1737
3.3600	0.1063	0.1524	0.3459	-0.1743
3.3700	0.1064	0.1525	0.3466	-0.1748
3.3800	0.1066	0.1525	0.3473	-0.1754
3.3900	0.1067	0.1526	0.3480	-0.1760
3.4000	0.1069	0.1526	0.3487	-0.1766
3.4100	0.1070	0.1527	0.3494	-0.1771
3.4200	0.1072	0.1528	0.3501	-0.1777
3.4300	0.1073	0.1528	0.3508	-0.1783
3.4400	0.1074	0.1528	0.3515	-0.1789
3.4500	0.1076	0.1529	0.3522	-0.1794
3.4600	0.1077	0.1529	0.3529	-0.1800
3.4700	0.1079	0.1530	0.3536	-0.1806
3.4800	0.1080	0.1530	0.3543	-0.1812
3.4900	0.1081	0.1531	0.3550	-0.1818
3.5000	0.1083	0.1531	0.3557	-0.1823
3.5100	0.1084	0.1531	0.3564	-0.1829
3.5200	0.1086	0.1532	0.3571	-0.1835
3.5300	0.1087	0.1532	0.3578	-0.1841
3.5400	0.1088	0.1532	0.3585	-0.1846
3.5500	0.1090	0.1533	0.3591	-0.1852
3.5600	0.1091	0.1533	0.3598	-0.1858
3.5700	0.1092	0.1533	0.3605	-0.1864
3.5800	0.1094	0.1533	0.3612	-0.1870
3.5900	0.1095	0.1533	0.3618	-0.1875
3.6000	0.1096	0.1534	0.3625	-0.1881
3.6100	0.1098	0.1534	0.3632	-0.1887
3.6200	0.1099	0.1534	0.3639	-0.1893
3.6300	0.1100	0.1534	0.3645	-0.1898
3.6400	0.1101	0.1534	0.3652	-0.1904
3.6500	0.1103	0.1534	0.3659	-0.1910
3.6600	0.1104	0.1534	0.3665	-0.1916
3.6700	0.1105	0.1534	0.3672	-0.1922
3.6800	0.1106	0.1534	0.3678	-0.1927
3.6900	0.1108	0.1534	0.3685	-0.1933
3.7000	0.1109	0.1534	0.3691	-0.1939
3.7100	0.1110	0.1534	0.3698	-0.1945
3.7200	0.1111	0.1534	0.3705	-0.1950
3.7300	0.1113	0.1534	0.3711	-0.1956
3.7400	0.1114	0.1534	0.3718	-0.1962
3.7500	0.1115	0.1534	0.3724	-0.1968
3.7600	0.1116	0.1534	0.3730	-0.1974
3.7700	0.1117	0.1534	0.3737	-0.1979
3.7800	0.1119	0.1534	0.3743	-0.1985
3.7900	0.1120	0.1534	0.3750	-0.1991
3.8000	0.1121	0.1534	0.3756	-0.1997
3.8100	0.1122	0.1533	0.3762	-0.2003
3.8200	0.1123	0.1533	0.3769	-0.2008
3.8300	0.1124	0.1533	0.3775	-0.2014
3.8400	0.1125	0.1533	0.3781	-0.2020
3.8500	0.1127	0.1533	0.3788	-0.2026
3.8600	0.1128	0.1532	0.3794	-0.2031
3.8700	0.1129	0.1532	0.3800	-0.2037
3.8800	0.1130	0.1532	0.3806	-0.2043
3.8900	0.1131	0.1531	0.3813	-0.2049
3.9000	0.1132	0.1531	0.3819	-0.2055
3.9100	0.1133	0.1531	0.3825	-0.2060
3.9200	0.1134	0.1530	0.3831	-0.2066
3.9300	0.1135	0.1530	0.3837	-0.2072
3.9400	0.1136	0.1530	0.3843	-0.2078
3.9500	0.1137	0.1529	0.3850	-0.2084
3.9600	0.1138	0.1529	0.3856	-0.2089
3.9700	0.1139	0.1528	0.3862	-0.2095
3.9800	0.1140	0.1528	0.3868	-0.2101
3.9900	0.1141	0.1527	0.3874	-0.2107
4.0000	0.1142	0.1527	0.3880	-0.2113
4.0100	0.1143	0.1527	0.3886	-0.2118
4.0200	0.1144	0.1526	0.3892	-0.2124
4.0300	0.1145	0.1525	0.3898	-0.2130
4.0400	0.1146	0.1525	0.3904	-0.2136
4.0500	0.1147	0.1524	0.3910	-0.2141
4.0600	0.1148	0.1524	0.3916	-0.2147
4.0700	0.1149	0.1523	0.3922	-0.2153
4.0800	0.1150	0.1523	0.3928	-0.2159
4.0900	0.1151	0.1522	0.3933	-0.2165
4.1000	0.1152	0.1521	0.3939	-0.2170
4.1100	0.1153	0.1521	0.3945	-0.2176
4.1200	0.1154	0.1520	0.3951	-0.2182
4.1300	0.1155	0.1519	0.3957	-0.2188
4.1400	0.1156	0.1519	0.3962	-0.2194
4.1500	0.1157	0.1518	0.3968	-0.2199
4.1600	0.1158	0.1517	0.3974	-0.2205
4.1700	0.1159	0.1516	0.3980	-0.2211
4.1800	0.1159	0.1516	0.3985	-0.2217
4.1900	0.1160	0.1515	0.3991	-0.2222
4.2000	0.1161	0.1514	0.3997	-0.2228
4.2100	0.1162	0.1513	0.4003	-0.2234
4.2200	0.1163	0.1512	0.4008	-0.2240
4.2300	0.1164	0.1511	0.4014	-0.2246
4.2400	0.1165	0.1511	0.4019	-0.2251
4.2500	0.1165	0.1510	0.4025	-0.2257
4.2600	0.1166	0.1509	0.4031	-0.2263
4.2700	0.1167	0.1508	0.4036	-0.2269
4.2800	0.1168	0.1507	0.4042	-0.2274
4.2900	0.1169	0.1506	0.4047	-0.2280
4.3000	0.1170	0.1505	0.4053	-0.2286
4.3100	0.1170	0.1504	0.4058	-0.2292
4.3200	0.1171	0.1503	0.4064	-0.2298
4.3300	0.1172	0.1502	0.4069	-0.2303
4.3400	0.1173	0.1501	0.4075	-0.2309
4.3500	0.1173	0.1500	0.4080	-0.2315
4.3600	0.1174	0.1499	0.4085	-0.2321
4.3700	0.1175	0.1498	0.4091	-0.2326
4.3800	0.1176	0.1497	0.4096	-0.2332
4.3900	0.1176	0.1496	0.4102	-0.2338
4.4000	0.1177	0.1495	0.4107	-0.2344
4.4100	0.1178	0.1494	0.4112	-0.2349
4.4200	0.1179	0.1493	0.4118	-0.2355
4.4300	0.1179	0.1492	0.4123	-0.2361
4.4400	0.1180	0.1490	0.4128	-0.2367
4.4500	0.1181	0.1489	0.4133	-0.2373
4.4600	0.1182	0.1488	0.4139	-0.2378
4.4700	0.1182	0.1487	0.4144	-0.2384
4.4800	0.1183	0.1486	0.4149	-0.2390
4.4900	0.1184	0.1484	0.4154	-0.2396
4.5000	0.1184	0.1483	0.4159	-0.2401
4.5100	0.1185	0.1482	0.4165	-0.2407
4.5200	0.1186	0.1481	0.4170	-0.2413
4.5300	0.1186	0.1479	0.4175	-0.2419
4.5400	0.1187	0.1478	0.4180	-0.2424
4.5500	0.1188	0.1477	0.4185	-0.2430
4.5600	0.1188	0.1476	0.4190	-0.2436
4.5700	0.1189	0.1474	0.4195	-0.2442
4.5800	0.1189	0.1473	0.4200	-0.2447
4.5900	0.1190	0.1472	0.4205	-0.2453
4.6000	0.1191	0.1470	0.4210	-0.2459
4.6100	0.1191	0.1469	0.4215	-0.2465
4.6200	0.1192	0.1467	0.4220	-0.2470
4.6300	0.1192	0.1466	0.4225	-0.2476
4.6400	0.1193	0.1465	0.4230	-0.2482
4.6500	0.1194	0.1463	0.4235	-0.2487
4.6600	0.1194	0.1462	0.4240	-0.2493
4.6700	0.1195	0.1460	0.4245	-0.2499
4.6800	0.1195	0.1459	0.4250	-0.2505
4.6900	0.1196	0.1457	0.4254	-0.2510
4.7000	0.1196	0.1456	0.4259	-0.2516
4.7100	0.1197	0.1454	0.4264	-0.2522
4.7200	0.1198	0.1453	0.4269	-0.2528
4.7300	0.1198	0.1451	0.4274	-0.2533
4.7400	0.1199	0.1450	0.4279	-0.2539
4.7500	0.1199	0.1448	0.4283	-0.2545
4.7600	0.1200	0.1446	0.4288	-0.2550
4.7700	0.1200	0.1445	0.4293	-0.2556
4.7800	0.1201	0.1443	0.4297	-0.2562
4.7900	0.1201	0.1442	0.4302	-0.2568
4.8000	0.1202	0.1440	0.4307	-0.2573
4.8100	0.1202	0.1438	0.4311	-0.2579
4.8200	0.1203	0.1437	0.4316	-0.2585
4.8300	0.1203	0.1435	0.4321	-0.2590
4.8400	0.1204	0.1433	0.4325	-0.2596
4.8500	0.1204	0.1432	0.4330	-0.2602
4.8600	0.1204	0.1430	0.4334	-0.2608
4.8700	0.1205	0.1428	0.4339	-0.2613
4.8800	0.1205	0.1427	0.4344	-0.2619
4.8900	0.1206	0.1425	0.4348	-0.2625
4.9000	0.1206	0.1423	0.4353	-0.2630
4.9100	0.1207	0.1421	0.4357	-0.2636
4.9200	0.1207	0.1420	0.4362	-0.2642
4.9300	0.1208	0.1418	0.4366	-0.2647
4.9400	0.1208	0.1416	0.4370	-0.2653
4.9500	0.1208	0.1414	0.4375	-0.2659
4.9600	0.1209	0.1412	0.4379	-0.2664
4.9700	0.1209	0.1411	0.4384	-0.2670
4.9800	0.1210	0.1409	0.4388	-0.2676
4.9900	0.1210	0.1407	0.4392	-0.2681
5.0000	0.1210	0.1405	0.4397	-0.2687
5.0100	0.1211	0.1403	0.4401	-0.2693
5.0200	0.1211	0.1401	0.4405	-0.2698
5.0300	0.1211	0.1399	0.4410	-0.2704
5.0400	0.1212	0.1397	0.4414	-0.2710
5.0500	0.1212	0.1395	0.4418	-0.2715
5.0600	0.1212	0.1394	0.4422	-0.2721
5.0700	0.1213	0.1392	0.4427	-0.2727
5.0800	0.1213	0.1390	0.4431	-0.2732
5.0900	0.1213	0.1388	0.4435	-0.2738
5.1000	0.1214	0.1386	0.4439	-0.2744
5.1100	0.1214	0.1384	0.4443	-0.2749
5.1200	0.1214	0.1382	0.4448	-0.2755
5.1300	0.1215	0.1380	0.4452	-0.2761
5.1400	0.1215	0.1378	0.4456	-0.2766
5.1500	0.1215	0.1376	0.4460	-0.2772
5.1600	0.1216	0.1374	0.4464	-0.2778
5.1700	0.1216	0.1371	0.4468	-0.2783
5.1800	0.1216	0.1369	0.4472	-0.2789
5.1900	0.1216	0.1367	0.4476	-0.2794
5.2000	0.1217	0.1365	0.4480	-0.2800
5.2100	0.1217	0.1363	0.4484	-0.2806
5.2200	0.1217	0.1361	0.4488	-0.2811
5.2300	0.1218	0.1359	0.4492	-0.2817
5.2400	0.1218	0.1357	0.4496	-0.2823
5.2500	0.1218	0.1355	0.4500	-0.2828
5.2600	0.1218	0.1352	0.4504	-0.2834
5.2700	0.1219	0.1350	0.4508	-0.2839
5.2800	0.1219	0.1348	0.4512	-0.2845
5.2900	0.1219	0.1346	0.4515	-0.2851
5.3000	0.1219	0.1344	0.4519	-0.2856
5.3100	0.1219	0.1342	0.4523	-0.2862
5.3200	0.1220	0.1339	0.4527	-0.2867
5.3300	0.1220	0.1337	0.4531	-0.2873
5.3400	0.1220	0.1335	0.4535	-0.2879
5.3500	0.1220	0.1333	0.4538	-0.2884
5.3600	0.1220	0.1330	0.4542	-0.2890
5.3700	0.1221	0.1328	0.4546	-0.2895
5.3800	0.1221	0.1326	0.4550	-0.2901
5.3900	0.1221	0.1323	0.4553	-0.2906
5.4000	0.1221	0.1321	0.4557	-0.2912
5.4100	0.1221	0.1319	0.4561	-0.2918
5.4200	0.1221	0.1317	0.4564	-0.2923
5.4300	0.1222	0.1314	0.4568	-0.2929
5.4400	0.1222	0.1312	0.4572	-0.2934
5.4500	0.1222	0.1310	0.4575	-0.2940
5.4600	0.1222	0.1307	0.4579	-0.2945
5.4700	0.1222	0.1305	0.4582	-0.2951
5.4800	0.1222	0.1302	0.4586	-0.2956
5.4900	0.1222	0.1300	0.4589	-0.2962
5.5000	0.1223	0.1298	0.4593	-0.2968
5.5100	0.1223	0.1295	0.4596	-0.2973
5.5200	0.1223	0.1293	0.4600	-0.2979
5.5300	0.1223	0.1290	0.4603	-0.2984
5.5400	0.1223	0.1288	0.4607	-0.2990
5.5500	0.1223	0.1286	0.4610	-0.2995
5.5600	0.1223	0.1283	0.4614	-0.3001
5.5700	0.1223	0.1281	0.4617	-0.3006
5.5800	0.1223	0.1278	0.4621	-0.3012
5.5900	0.1224	0.1276	0.4624	-0.3017
5.6000	0.1224	0.1273	0.4627	-0.3023
5.6100	0.1224	0.1271	0.4631	-0.3028
5.6200	0.1224	0.1268	0.4634	-0.3034
5.6300	0.1224	0.1266	0.4637	-0.3039
5.6400	0.1224	0.1263	0.4641	-0.3045
5.6500	0.1224	0.1261	0.4644	-0.3050
5.6600	0.1224	0.1258	0.4647	-0.3056
5.6700	0.1224	0.1256	0.4651	-0.3061
5.6800	0.1224	0.1253	0.4654	-0.3067
5.6900	0.1224	0.1250	0.4657	-0.3072
5.7000	0.1224	0.1248	0.4660	-0.3078
5.7100	0.1224	0.1245	0.4663	-0.3083
5.7200	0.1224	0.1243	0.4667	-0.3089
5.7300	0.1224	0.1240	0.4670	-0.3094
5.7400	0.1224	0.1237	0.4673	-0.3099
5.7500	0.1224	0.1235	0.4676	-0.3105
5.7600	0.1224	0.1232	0.4679	-0.3110
5.7700	0.1224	0.1230	0.4682	-0.3116
5.7800	0.1224	0.1227	0.4685	-0.3121
5.7900	0.1224	0.1224	0.4688	-0.3127
5.8000	0.1224	0.1222	0.4691	-0.3132
5.8100	0.1224	0.1219	0.4695	-0.3138
5.8200	0.1224	0.1216	0.4698	-0.3143
5.8300	0.1224	0.1214	0.4701	-0.3148
5.8400	0.1224	0.1211	0.4704	-0.3154
5.8500	0.1224	0.1208	0.4707	-0.3159
5.8600	0.1224	0.1205	0.4709	-0.3165
5.8700	0.1224	0.1203	0.4712	-0.3170
5.8800	0.1224	0.1200	0.4715	-0.3175
5.8900	0.1224	0.1197	0.4718	-0.3181
5.9000	0.1224	0.1194	0.4721	-0.3186
5.9100	0.1224	0.1192	0.4724	-0.3192
5.9200	0.1224	0.1189	0.4727	-0.3197
5.9300	0.1224	0.1186	0.4730	-0.3202
5.9400	0.1224	0.1183	0.4733	-0.3208
5.9500	0.1224	0.1181	0.4735	-0.3213
5.9600	0.1224	0.1178	0.4738	-0.3219
5.9700	0.1224	0.1175	0.4741	-0.3224
5.9800	0.1223	0.1172	0.4744	-0.3229
5.9900	0.1223	0.1169	0.4747	-0.3235
6.0000	0.1223	0.1167	0.4749	-0.3240
6.0100	0.1223	0.1164	0.4752	-0.3245
6.0200	0.1223	0.1161	0.4755	-0.3251
6.0300	0.1223	0.1158	0.4757	-0.3256
6.0400	0.1223	0.1155	0.4760	-0.3261
6.0500	0.1223	0.1152	0.4763	-0.3267
6.0600	0.1223	0.1150	0.4765	-0.3272
6.0700	0.1223	0.1147	0.4768	-0.3277
6.0800	0.1222	0.1144	0.4771	-0.3283
6.0900	0.1222	0.1141	0.4773	-0.3288
6.1000	0.1222	0.1138	0.4776	-0.3293
6.1100	0.1222	0.1135	0.4778	-0.3299
6.1200	0.1222	0.1132	0.4781	-0.3304
6.1300	0.1222	0.1129	0.4784	-0.3309
6.1400	0.1222	0.1126	0.4786	-0.3314
6.1500	0.1221	0.1124	0.4789	-0.3320
6.1600	0.1221	0.1121	0.4791	-0.3325
6.1700	0.1221	0.1118	0.4794	-0.3330
6.1800	0.1221	0.1115	0.4796	-0.3336
6.1900	0.1221	0.1112	0.4799	-0.3341
6.2000	0.1221	0.1109	0.4801	-0.3346
6.2100	0.1221	0.1106	0.4803	-0.3351
6.2200	0.1220	0.1103	0.4806	-0.3357
6.2300	0.1220	0.1100	0.4808	-0.3362
6.2400	0.1220	0.1097	0.4811	-0.3367
6.2500	0.1220	0.1094	0.4813	-0.3372
6.2600	0.1220	0.1091	0.4815	-0.3378
6.2700	0.1219	0.1088	0.4818	-0.3383
6.2800	0.1219	0.1085	0.4820	-0.3388
6.2900	0.1219	0.1082	0.4822	-0.3393
6.3000	0.1219	0.1079	0.4824	-0.3399
6.3100	0.1219	0.1076	0.4827	-0.3404
6.3200	0.1218	0.1073	0.4829	-0.3409
6.3300	0.1218	0.1070	0.4831	-0.3414
6.3400	0.1218	0.1067	0.4833	-0.3419
6.3500	0.1218	0.1064	0.4836	-0.3425
6.3600	0.1218	0.1061	0.4838	-0.3430
6.3700	0.1217	0.1058	0.4840	-0.3435
6.3800	0.1217	0.1055	0.4842	-0.3440
6.3900	0.1217	0.1051	0.4844	-0.3445
6.4000	0.1217	0.1048	0.4846	-0.3451
6.4100	0.1217	0.1045	0.4849	-0.3456
6.4200	0.1216	0.1042	0.4851	-0.3461
6.4300	0.1216	0.1039	0.4853	-0.3466
6.4400	0.1216	0.1036	0.4855	-0.3471
6.4500	0.1216	0.1033	0.4857	-0.3476
6.4600	0.1215	0.1030	0.4859	-0.3481
6.4700	0.1215	0.1027	0.4861	-0.3487
6.4800	0.1215	0.1024	0.4863	-0.3492
6.4900	0.1215	0.1020	0.4865	-0.3497
6.5000	0.1214	0.1017	0.4867	-0.3502
6.5100	0.1214	0.1014	0.4869	-0.3507
6.5200	0.1214	0.1011	0.4871	-0.3512
6.5300	0.1213	0.1008	0.4873	-0.3517
6.5400	0.1213	0.1005	0.4875	-0.3522
6.5500	0.1213	0.1002	0.4877	-0.3528
6.5600	0.1213	0.0998	0.4878	-0.3533
6.5700	0.1212	0.0995	0.4880	-0.3538
6.5800	0.1212	0.0992	0.4882	-0.3543
6.5900	0.1212	0.0989	0.4884	-0.3548
6.6000	0.1212	0.0986	0.4886	-0.3553
6.6100	0.1211	0.0983	0.4888	-0.3558
6.6200	0.1211	0.0979	0.4890	-0.3563
6.6300	0.1211	0.0976	0.4891	-0.3568
6.6400	0.1210	0.0973	0.4893	-0.3573
6.6500	0.1210	0.0970	0.4895	-0.3578
6.6600	0.1210	0.0967	0.4897	-0.3583
6.6700	0.1209	0.0963	0.4898	-0.3588
6.6800	0.1209	0.0960	0.4900	-0.3593
6.6900	0.1209	0.0957	0.4902	-0.3598
6.7000	0.1208	0.0954	0.4903	-0.3603
6.7100	0.1208	0.0950	0.4905	-0.3608
6.7200	0.1208	0.0947	0.4907	-0.3613
6.7300	0.1207	0.0944	0.4908	-0.3618
6.7400	0.1207	0.0941	0.4910	-0.3623
6.7500	0.1207	0.0938	0.4912	-0.3628
6.7600	0.1206	0.0934	0.4913	-0.3633
6.7700	0.1206	0.0931	0.4915	-0.3638
6.7800	0.1206	0.0928	0.4916	-0.3643
6.7900	0.1205	0.0924	0.4918	-0.3648
6.8000	0.1205	0.0921	0.4919	-0.3653
6.8100	0.1205	0.0918	0.4921	-0.3658
6.8200	0.1204	0.0915	0.4922	-0.3663
6.8300	0.1204	0.0911	0.4924	-0.3668
6.8400	0.1204	0.0908	0.4925	-0.3673
6.8500	0.1203	0.0905	0.4927	-0.3678
6.8600	0.1203	0.0902	0.4928	-0.3683
6.8700	0.1203	0.0898	0.4930	-0.3688
6.8800	0.1202	0.0895	0.4931	-0.3693
6.8900	0.1202	0.0892	0.4933	-0.3698
6.9000	0.1202	0.0888	0.4934	-0.3702
6.9100	0.1201	0.0885	0.4935	-0.3707
6.9200	0.1201	0.0882	0.4937	-0.3712
6.9300	0.1200	0.0878	0.4938	-0.3717
6.9400	0.1200	0.0875	0.4939	-0.3722
6.9500	0.1200	0.0872	0.4941	-0.3727
6.9600	0.1199	0.0868	0.4942	-0.3732
6.9700	0.1199	0.0865	0.4943	-0.3737
6.9800	0.1199	0.0862	0.4944	-0.3741
6.9900	0.1198	0.0858	0.4946	-0.3746
7.0000	0.1198	0.0855	0.4947	-0.3751
7.0100	0.1197	0.0852	0.4948	-0.3756
7.0200	0.1197	0.0848	0.4949	-0.3761
7.0300	0.1197	0.0845	0.4951	-0.3766
7.0400	0.1196	0.0842	0.4952	-0.3770
7.0500	0.1196	0.0838	0.4953	-0.3775
7.0600	0.1195	0.0835	0.4954	-0.3780
7.0700	0.1195	0.0832	0.4955	-0.3785
7.0800	0.1195	0.0828	0.4956	-0.3790
7.0900	0.1194	0.0825	0.4957	-0.3794
7.1000	0.1194	0.0822	0.4959	-0.3799
7.1100	0.1193	0.0818	0.4960	-0.3804
7.1200	0.1193	0.0815	0.4961	-0.3809
7.1300	0.1192	0.0811	0.4962	-0.3813
7.1400	0.1192	0.0808	0.4963	-0.3818
7.1500	0.1192	0.0805	0.4964	-0.3823
7.1600	0.1191	0.0801	0.4965	-0.3828
7.1700	0.1191	0.0798	0.4966	-0.3832
7.1800	0.1190	0.0795	0.4967	-0.3837
7.1900	0.1190	0.0791	0.4968	-0.3842
7.2000	0.1189	0.0788	0.4969	-0.3847
7.2100	0.1189	0.0784	0.4970	-0.3851
7.2200	0.1189	0.0781	0.4971	-0.3856
7.2300	0.1188	0.0778	0.4971	-0.3861
7.2400	0.1188	0.0774	0.4972	-0.3865
7.2500	0.1187	0.0771	0.4973	-0.3870
7.2600	0.1187	0.0767	0.4974	-0.3875
7.2700	0.1186	0.0764	0.4975	-0.3879
7.2800	0.1186	0.0761	0.4976	-0.3884
7.2900	0.1185	0.0757	0.4977	-0.3889
7.3000	0.1185	0.0754	0.4977	-0.3893
7.3100	0.1185	0.0750	0.4978	-0.3898
7.3200	0.1184	0.0747	0.4979	-0.3903
7.3300	0.1184	0.0744	0.4980	-0.3907
7.3400	0.1183	0.0740	0.4980	-0.3912
7.3500	0.1183	0.0737	0.4981	-0.3916
7.3600	0.1182	0.0733	0.4982	-0.3921
7.3700	0.1182	0.0730	0.4983	-0.3926
7.3800	0.1181	0.0726	0.4983	-0.3930
7.3900	0.1181	0.0723	0.4984	-0.3935
7.4000	0.1180	0.0720	0.4985	-0.3939
7.4100	0.1180	0.0716	0.4985	-0.3944
7.4200	0.1179	0.0713	0.4986	-0.3949
7.4300	0.1179	0.0709	0.4987	-0.3953
7.4400	0.1179	0.0706	0.4987	-0.3958
7.4500	0.1178	0.0703	0.4988	-0.3962
7.4600	0.1178	0.0699	0.4988	-0.3967
7.4700	0.1177	0.0696	0.4989	-0.3971
7.4800	0.1177	0.0692	0.4989	-0.3976
7.4900	0.1176	0.0689	0.4990	-0.3980
7.5000	0.1176	0.0685	0.4991	-0.3985
7.5100	0.1175	0.0682	0.4991	-0.3989
7.5200	0.1175	0.0678	0.4992	-0.3994
7.5300	0.1174	0.0675	0.4992	-0.3998
7.5400	0.1174	0.0672	0.4992	-0.4003
7.5500	0.1173	0.0668	0.4993	-0.4007
7.5600	0.1173	0.0665	0.4993	-0.4012
7.5700	0.1172	0.0661	0.4994	-0.4016
7.5800	0.1172	0.0658	0.4994	-0.4021
7.5900	0.1171	0.0654	0.4995	-0.4025
7.6000	0.1171	0.0651	0.4995	-0.4029
7.6100	0.1170	0.0648	0.4995	-0.4034
7.6200	0.1170	0.0644	0.4996	-0.4038
7.6300	0.1169	0.0641	0.4996	-0.4043
7.6400	0.1169	0.0637	0.4996	-0.4047
7.6500	0.1168	0.0634	0.4997	-0.4052
7.6600	0.1168	0.0630	0.4997	-0.4056
7.6700	0.1167	0.0627	0.4997	-0.4060
7.6800	0.1167	0.0623	0.4998	-0.4065
7.6900	0.1166	0.0620	0.4998	-0.4069
7.7000	0.1166	0.0617	0.4998	-0.4073
7.7100	0.1165	0.0613	0.4998	-0.4078
7.7200	0.1165	0.0610	0.4998	-0.4082
7.7300	0.1164	0.0606	0.4999	-0.4086
7.7400	0.1164	0.0603	0.4999	-0.4091
7.7500	0.1163	0.0599	0.4999	-0.4095
7.7600	0.1163	0.0596	0.4999	-0.4099
7.7700	0.1162	0.0592	0.4999	-0.4104
7.7800	0.1162	0.0589	0.4999	-0.4108
7.7900	0.1161	0.0586	0.5000	-0.4112
7.8000	0.1161	0.0582	0.5000	-0.4117
7.8100	0.1160	0.0579	0.5000	-0.4121
7.8200	0.1160	0.0575	0.5000	-0.4125
7.8300	0.1159	0.0572	0.5000	-0.4129
7.8400	0.1158	0.0568	0.5000	-0.4134
7.8500	0.1158	0.0565	0.5000	-0.4138
7.8600	0.1157	0.0561	0.5000	-0.4142
7.8700	0.1157	0.0558	0.5000	-0.4146
7.8800	0.1156	0.0555	0.5000	-0.4151
7.8900	0.1156	0.0551	0.5000	-0.4155
7.9000	0.1155	0.0548	0.5000	-0.4159
7.9100	0.1155	0.0544	0.5000	-0.4163
7.9200	0.1154	0.0541	0.5000	-0.4167
7.9300	0.1154	0.0537	0.5000	-0.4172
7.9400	0.1153	0.0534	0.5000	-0.4176
7.9500	0.1153	0.0531	0.5000	-0.4180
7.9600	0.1152	0.0527	0.4999	-0.4184
7.9700	0.1152	0.0524	0.4999	-0.4188
7.9800	0.1151	0.0520	0.4999	-0.4192
7.9900	0.1151	0.0517	0.4999	-0.4196
8.0000	0.1150	0.0513	0.4999	-0.4201
8.0100	0.1150	0.0510	0.4999	-0.4205
8.0200	0.1149	0.0507	0.4998	-0.4209
8.0300	0.1148	0.0503	0.4998	-0.4213
8.0400	0.1148	0.0500	0.4998	-0.4217
8.0500	0.1147	0.0496	0.4998	-0.4221
8.0600	0.1147	0.0493	0.4998	-0.4225
8.0700	0.1146	0.0489	0.4997	-0.4229
8.0800	0.1146	0.0486	0.4997	-0.4233
8.0900	0.1145	0.0483	0.4997	-0.4237
8.1000	0.1145	0.0479	0.4996	-0.4241
8.1100	0.1144	0.0476	0.4996	-0.4245
8.1200	0.1144	0.0472	0.4996	-0.4249
8.1300	0.1143	0.0469	0.4995	-0.4253
8.1400	0.1143	0.0466	0.4995	-0.4257
8.1500	0.1142	0.0462	0.4995	-0.4261
8.1600	0.1141	0.0459	0.4994	-0.4265
8.1700	0.1141	0.0455	0.4994	-0.4269
8.1800	0.1140	0.0452	0.4993	-0.4273
8.1900	0.1140	0.0449	0.4993	-0.4277
8.2000	0.1139	0.0445	0.4993	-0.4281
8.2100	0.1139	0.0442	0.4992	-0.4285
8.2200	0.1138	0.0438	0.4992	-0.4289
8.2300	0.1138	0.0435	0.4991	-0.4293
8.2400	0.1137	0.0432	0.4991	-0.4297
8.2500	0.1137	0.0428	0.4990	-0.4301
8.2600	0.1136	0.0425	0.4990	-0.4305
8.2700	0.1135	0.0422	0.4989	-0.4309
8.2800	0.1135	0.0418	0.4988	-0.4313
8.2900	0.1134	0.0415	0.4988	-0.4317
8.3000	0.1134	0.0411	0.4987	-0.4320
8.3100	0.1133	0.0408	0.4987	-0.4324
8.3200	0.1133	0.0405	0.4986	-0.4328
8.3300	0.1132	0.0401	0.4986	-0.4332
8.3400	0.1132	0.0398	0.4985	-0.4336
8.3500	0.1131	0.0395	0.4984	-0.4340
8.3600	0.1131	0.0391	0.4984	-0.4343
8.3700	0.1130	0.0388	0.4983	-0.4347
8.3800	0.1130	0.0385	0.4982	-0.4351
8.3900	0.1129	0.0381	0.4982	-0.4355
8.4000	0.1128	0.0378	0.4981	-0.4359
8.4100	0.1128	0.0375	0.4980	-0.4362
8.4200	0.1127	0.0371	0.4979	-0.4366
8.4300	0.1127	0.0368	0.4979	-0.4370
8.4400	0.1126	0.0365	0.4978	-0.4374
8.4500	0.1126	0.0361	0.4977	-0.4377
8.4600	0.1125	0.0358	0.4976	-0.4381
8.4700	0.1125	0.0355	0.4975	-0.4385
8.4800	0.1124	0.0351	0.4975	-0.4389
8.4900	0.1124	0.0348	0.4974	-0.4392
8.5000	0.1123	0.0345	0.4973	-0.4396
8.5100	0.1122	0.0341	0.4972	-0.4400
8.5200	0.1122	0.0338	0.4971	-0.4403
8.5300	0.1121	0.0335	0.4970	-0.4407
8.5400	0.1121	0.0332	0.4969	-0.4411
8.5500	0.1120	0.0328	0.4969	-0.4414
8.5600	0.1120	0.0325	0.4968	-0.4418
8.5700	0.1119	0.0322	0.4967	-0.4422
8.5800	0.1119	0.0318	0.4966	-0.4425
8.5900	0.1118	0.0315	0.4965	-0.4429
8.6000	0.1118	0.0312	0.4964	-0.4432
8.6100	0.1117	0.0309	0.4963	-0.4436
8.6200	0.1117	0.0305	0.4962	-0.4440
8.6300	0.1116	0.0302	0.4961	-0.4443
8.6400	0.1115	0.0299	0.4960	-0.4447
8.6500	0.1115	0.0296	0.4959	-0.4450
8.6600	0.1114	0.0292	0.4958	-0.4454
8.6700	0.1114	0.0289	0.4957	-0.4457
8.6800	0.1113	0.0286	0.4956	-0.4461
8.6900	0.1113	0.0283	0.4954	-0.4464
8.7000	0.1112	0.0279	0.4953	-0.4468
8.7100	0.1112	0.0276	0.4952	-0.4471
8.7200	0.1111	0.0273	0.4951	-0.4475
8.7300	0.1111	0.0270	0.4950	-0.4478
8.7400	0.1110	0.0267	0.4949	-0.4482
8.7500	0.1110	0.0263	0.4948	-0.4485
8.7600	0.1109	0.0260	0.4946	-0.4489
8.7700	0.1109	0.0257	0.4945	-0.4492
8.7800	0.1108	0.0254	0.4944	-0.4495
8.7900	0.1107	0.0251	0.4943	-0.4499
8.8000	0.1107	0.0247	0.4942	-0.4502
8.8100	0.1106	0.0244	0.4940	-0.4506
8.8200	0.1106	0.0241	0.4939	-0.4509
8.8300	0.1105	0.0238	0.4938	-0.4512
8.8400	0.1105	0.0235	0.4937	-0.4516
8.8500	0.1104	0.0231	0.4935	-0.4519
8.8600	0.1104	0.0228	0.4934	-0.4523
8.8700	0.1103	0.0225	0.4933	-0.4526
8.8800	0.1103	0.0222	0.4931	-0.4529
8.8900	0.1102	0.0219	0.4930	-0.4533
8.9000	0.1102	0.0216	0.4929	-0.4536
8.9100	0.1101	0.0213	0.4927	-0.4539
8.9200	0.1101	0.0209	0.4926	-0.4542
8.9300	0.1100	0.0206	0.4924	-0.4546
8.9400	0.1100	0.0203	0.4923	-0.4549
8.9500	0.1099	0.0200	0.4922	-0.4552
8.9600	0.1099	0.0197	0.4920	-0.4556
8.9700	0.1098	0.0194	0.4919	-0.4559
8.9800	0.1098	0.0191	0.4917	-0.4562
8.9900	0.1097	0.0188	0.4916	-0.4565
9.0000	0.1097	0.0185	0.4914	-0.4568
9.0100	0.1096	0.0182	0.4913	-0.4572
9.0200	0.1096	0.0179	0.4911	-0.4575
9.0300	0.1095	0.0175	0.4910	-0.4578
9.0400	0.1095	0.0172	0.4908	-0.4581
9.0500	0.1094	0.0169	0.4907	-0.4584
9.0600	0.1094	0.0166	0.4905	-0.4587
9.0700	0.1093	0.0163	0.4903	-0.4591
9.0800	0.1093	0.0160	0.4902	-0.4594
9.0900	0.1092	0.0157	0.4900	-0.4597
9.1000	0.1092	0.0154	0.4899	-0.4600
9.1100	0.1091	0.0151	0.4897	-0.4603
9.1200	0.1091	0.0148	0.4895	-0.4606
9.1300	0.1090	0.0145	0.4894	-0.4609
9.1400	0.1090	0.0142	0.4892	-0.4612
9.1500	0.1089	0.0139	0.4890	-0.4615
9.1600	0.1089	0.0136	0.4889	-0.4618
9.1700	0.1088	0.0133	0.4887	-0.4621
9.1800	0.1088	0.0130	0.4885	-0.4624
9.1900	0.1087	0.0127	0.4883	-0.4627
9.2000	0.1087	0.0124	0.4882	-0.4630
9.2100	0.1086	0.0121	0.4880	-0.4633
9.2200	0.1086	0.0118	0.4878	-0.4636
9.2300	0.1085	0.0115	0.4876	-0.4639
9.2400	0.1085	0.0113	0.4875	-0.4642
9.2500	0.1084	0.0110	0.4873	-0.4645
9.2600	0.1084	0.0107	0.4871	-0.4648
9.2700	0.1083	0.0104	0.4869	-0.4651
9.2800	0.1083	0.0101	0.4867	-0.4654
9.2900	0.1082	0.0098	0.4865	-0.4657
9.3000	0.1082	0.0095	0.4864	-0.4660
9.3100	0.1081	0.0092	0.4862	-0.4663
9.3200	0.1081	0.0089	0.4860	-0.4666
9.3300	0.1080	0.0086	0.4858	-0.4668
9.3400	0.1080	0.0084	0.4856	-0.4671
9.3500	0.1080	0.0081	0.4854	-0.4674
9.3600	0.1079	0.0078	0.4852	-0.4677
9.3700	0.1079	0.0075	0.4850	-0.4680
9.3800	0.1078	0.0072	0.4848	-0.4683
9.3900	0.1078	0.0069	0.4846	-0.4685
9.4000	0.1077	0.0066	0.4844	-0.4688
9.4100	0.1077	0.0064	0.4842	-0.4691
9.4200	0.1076	0.0061	0.4840	-0.4694
9.4300	0.1076	0.0058	0.4838	-0.4697
9.4400	0.1075	0.0055	0.4836	-0.4699
9.4500	0.1075	0.0052	0.4834	-0.4702
9.4600	0.1075	0.0050	0.4832	-0.4705
9.4700	0.1074	0.0047	0.4830	-0.4707
9.4800	0.1074	0.0044	0.4828	-0.4710
9.4900	0.1073	0.0041	0.4826	-0.4713
9.5000	0.1073	0.0039	0.4824	-0.4715
9.5100	0.1072	0.0036	0.4821	-0.4718
9.5200	0.1072	0.0033	0.4819	-0.4721
9.5300	0.1072	0.0030	0.4817	-0.4723
9.5400	0.1071	0.0028	0.4815	-0.4726
9.5500	0.1071	0.0025	0.4813	-0.4729
9.5600	0.1070	0.0022	0.4811	-0.4731
9.5700	0.1070	0.0020	0.4808	-0.4734
9.5800	0.1069	0.0017	0.4806	-0.4736
9.5900	0.1069	0.0014	0.4804	-0.4739
9.6000	0.1069	0.0012	0.4802	-0.4742
9.6100	0.1068	0.0009	0.4799	-0.4744
9.6200	0.1068	0.0006	0.4797	-0.4747
9.6300	0.1067	0.0004	0.4795	-0.4749
9.6400	0.1067	0.0001	0.4793	-0.4752
9.6500	0.1067	-0.0002	0.4790	-0.4754
9.6600	0.1066	-0.0004	0.4788	-0.4757
9.6700	0.1066	-0.0007	0.4786	-0.4759
9.6800	0.1065	-0.0009	0.4783	-0.4762
9.6900	0.1065	-0.0012	0.4781	-0.4764
9.7000	0.1065	-0.0015	0.4779	-0.4767
9.7100	0.1064	-0.0017	0.4776	-0.4769
9.7200	0.1064	-0.0020	0.4774	-0.4772
9.7300	0.1063	-0.0022	0.4772	-0.4774
9.7400	0.1063	-0.0025	0.4769	-0.4776
9.7500	0.1063	-0.0027	0.4767	-0.4779
9.7600	0.1062	-0.0030	0.4764	-0.4781
9.7700	0.1062	-0.0033	0.4762	-0.4783
9.7800	0.1061	-0.0035	0.4759	-0.4786
9.7900	0.1061	-0.0038	0.4757	-0.4788
9.8000	0.1061	-0.0040	0.4754	-0.4790
9.8100	0.1060	-0.0043	0.4752	-0.4793
9.8200	0.1060	-0.0045	0.4749	-0.4795
9.8300	0.1060	-0.0047	0.4747	-0.4797
9.8400	0.1059	-0.0050	0.4744	-0.4800
9.8500	0.1059	-0.0052	0.4742	-0.4802
9.8600	0.1059	-0.0055	0.4739	-0.4804
9.8700	0.1058	-0.0057	0.4737	-0.4806
9.8800	0.1058	-0.0060	0.4734	-0.4809
9.8900	0.1057	-0.0062	0.4732	-0.4811
9.9000	0.1057	-0.0065	0.4729	-0.4813
9.9100	0.1057	-0.0067	0.4726	-0.4815
9.9200	0.1056	-0.0069	0.4724	-0.4818
9.9300	0.1056	-0.0072	0.4721	-0.4820
9.9400	0.1056	-0.0074	0.4718	-0.4822
9.9500	0.1055	-0.0076	0.4716	-0.4824
9.9600	0.1055	-0.0079	0.4713	-0.4826
9.9700	0.1055	-0.0081	0.4710	-0.4828
9.9800	0.1054	-0.0083	0.4708	-0.4830
9.9900	0.1054	-0.0086	0.4705	-0.4833
10.0000	0.1054	-0.0088	0.4702	-0.4835
10.0100	0.1053	-0.0090	0.4700	-0.4837
10.0200	0.1053	-0.0093	0.4697	-0.4839
10.0300	0.1053	-0.0095	0.4694	-0.4841
10.0400	0.1052	-0.0097	0.4691	-0.4843
10.0500	0.1052	-0.0099	0.4688	-0.4845
10.0600	0.1052	-0.0102	0.4686	-0.4847
10.0700	0.1052	-0.0104	0.4683	-0.4849
10.0800	0.1051	-0.0106	0.4680	-0.4851
10.0900	0.1051	-0.0108	0.4677	-0.4853
10.1000	0.1051	-0.0111	0.4674	-0.4855
10.1100	0.1050	-0.0113	0.4672	-0.4857
10.1200	0.1050	-0.0115	0.4669	-0.4859
10.1300	0.1050	-0.0117	0.4666	-0.4861
10.1400	0.1050	-0.0119	0.4663	-0.4863
10.1500	0.1049	-0.0121	0.4660	-0.4865
10.1600	0.1049	-0.0124	0.4657	-0.4867
10.1700	0.1049	-0.0126	0.4654	-0.4868
10.1800	0.1048	-0.0128	0.4651	-0.4870
10.1900	0.1048	-0.0130	0.4648	-0.4872
10.2000	0.1048	-0.0132	0.4645	-0.4874
10.2100	0.1048	-0.0134	0.4642	-0.4876
10.2200	0.1047	-0.0136	0.4639	-0.4878
10.2300	0.1047	-0.0138	0.4636	-0.4879
10.2400	0.1047	-0.0140	0.4633	-0.4881
10.2500	0.1047	-0.0142	0.4630	-0.4883
10.2600	0.1046	-0.0144	0.4627	-0.4885
10.2700	0.1046	-0.0146	0.4624	-0.4887
10.2800	0.1046	-0.0149	0.4621	-0.4888
10.2900	0.1046	-0.0151	0.4618	-0.4890
10.3000	0.1045	-0.0152	0.4615	-0.4892
10.3100	0.1045	-0.0154	0.4612	-0.4893
10.3200	0.1045	-0.0156	0.4609	-0.4895
10.3300	0.1045	-0.0158	0.4606	-0.4897
10.3400	0.1045	-0.0160	0.4603	-0.4899
10.3500	0.1044	-0.0162	0.4600	-0.4900
10.3600	0.1044	-0.0164	0.4597	-0.4902
10.3700	0.1044	-0.0166	0.4593	-0.4903
10.3800	0.1044	-0.0168	0.4590	-0.4905
10.3900	0.1043	-0.0170	0.4587	-0.4907
10.4000	0.1043	-0.0172	0.4584	-0.4908
10.4100	0.1043	-0.0174	0.4581	-0.4910
10.4200	0.1043	-0.0176	0.4578	-0.4911
10.4300	0.1043	-0.0177	0.4574	-0.4913
10.4400	0.1042	-0.0179	0.4571	-0.4914
10.4500	0.1042	-0.0181	0.4568	-0.4916
10.4600	0.1042	-0.0183	0.4565	-0.4918
10.4700	0.1042	-0.0185	0.4561	-0.4919
10.4800	0.1042	-0.0186	0.4558	-0.4921
10.4900	0.1042	-0.0188	0.4555	-0.4922
10.5000	0.1041	-0.0190	0.4551	-0.4923
10.5100	0.1041	-0.0192	0.4548	-0.4925
10.5200	0.1041	-0.0193	0.4545	-0.4926
10.5300	0.1041	-0.0195	0.4541	-0.4928
10.5400	0.1041	-0.0197	0.4538	-0.4929
10.5500	0.1041	-0.0199	0.4535	-0.4931
10.5600	0.1041	-0.0200	0.4531	-0.4932
10.5700	0.1040	-0.0202	0.4528	-0.4933
10.5800	0.1040	-0.0204	0.4525	-0.4935
10.5900	0.1040	-0.0205	0.4521	-0.4936
10.6000	0.1040	-0.0207	0.4518	-0.4937
10.6100	0.1040	-0.0208	0.4514	-0.4939
10.6200	0.1040	-0.0210	0.4511	-0.4940
10.6300	0.1040	-0.0212	0.4508	-0.4941
10.6400	0.1039	-0.0213	0.4504	-0.4943
10.6500	0.1039	-0.0215	0.4501	-0.4944
10.6600	0.1039	-0.0216	0.4497	-0.4945
10.6700	0.1039	-0.0218	0.4494	-0.4946
10.6800	0.1039	-0.0220	0.4490	-0.4948
10.6900	0.1039	-0.0221	0.4487	-0.4949
10.7000	0.1039	-0.0223	0.4483	-0.4950
10.7100	0.1039	-0.0224	0.4480	-0.4951
10.7200	0.1039	-0.0226	0.4476	-0.4952
10.7300	0.1039	-0.0227	0.4472	-0.4953
10.7400	0.1039	-0.0228	0.4469	-0.4955
10.7500	0.1038	-0.0230	0.4465	-0.4956
10.7600	0.1038	-0.0231	0.4462	-0.4957
10.7700	0.1038	-0.0233	0.4458	-0.4958
10.7800	0.1038	-0.0234	0.4455	-0.4959
10.7900	0.1038	-0.0236	0.4451	-0.4960
10.8000	0.1038	-0.0237	0.4447	-0.4961
10.8100	0.1038	-0.0238	0.4444	-0.4962
10.8200	0.1038	-0.0240	0.4440	-0.4963
10.8300	0.1038	-0.0241	0.4436	-0.4964
10.8400	0.1038	-0.0242	0.4433	-0.4965
10.8500	0.1038	-0.0244	0.4429	-0.4966
10.8600	0.1038	-0.0245	0.4425	-0.4967
10.8700	0.1038	-0.0246	0.4422	-0.4968
10.8800	0.1038	-0.0248	0.4418	-0.4969
10.8900	0.1038	-0.0249	0.4414	-0.4970
10.9000	0.1038	-0.0250	0.4410	-0.4971
10.9100	0.1038	-0.0251	0.4407	-0.4972
10.9200	0.1038	-0.0252	0.4403	-0.4973
10.9300	0.1038	-0.0254	0.4399	-0.4974
10.9400	0.1038	-0.0255	0.4395	-0.4975
10.9500	0.1038	-0.0256	0.4391	-0.4975
10.9600	0.1038	-0.0257	0.4388	-0.4976
10.9700	0.1038	-0.0258	0.4384	-0.4977
10.9800	0.1038	-0.0259	0.4380	-0.4978
10.9900	0.1038	-0.0261	0.4376	-0.4979
11.0000	0.1038	-0.0262	0.4372	-0.4979
11.0100	0.1038	-0.0263	0.4368	-0.4980
11.0200	0.1038	-0.0264	0.4365	-0.4981
11.0300	0.1038	-0.0265	0.4361	-0.4982
11.0400	0.1038	-0.0266	0.4357	-0.4982
11.0500	0.1038	-0.0267	0.4353	-0.4983
11.0600	0.1038	-0.0268	0.4349	-0.4984
11.0700	0.1038	-0.0269	0.4345	-0.4984
11.0800	0.1038	-0.0270	0.4341	-0.4985
11.0900	0.1038	-0.0271	0.4337	-0.4986
11.1000	0.1038	-0.0272	0.4333	-0.4986
11.1100	0.1039	-0.0273	0.4329	-0.4987
11.1200	0.1039	-0.0274	0.4325	-0.4988
11.1300	0.1039	-0.0275	0.4321	-0.4988
11.1400	0.1039	-0.0276	0.4317	-0.4989
11.1500	0.1039	-0.0277	0.4313	-0.4989
11.1600	0.1039	-0.0277	0.4309	-0.4990
11.1700	0.1039	-0.0278	0.4305	-0.4990
11.1800	0.1039	-0.0279	0.4301	-0.4991
11.1900	0.1039	-0.0280	0.4297	-0.4992
11.2000	0.1039	-0.0281	0.4293	-0.4992
11.2100	0.1040	-0.0282	0.4289	-0.4992
11.2200	0.1040	-0.0282	0.4285	-0.4993
11.2300	0.1040	-0.0283	0.4281	-0.4993
11.2400	0.1040	-0.0284	0.4277	-0.4994
11.2500	0.1040	-0.0285	0.4272	-0.4994
11.2600	0.1040	-0.0285	0.4268	-0.4995
11.2700	0.1040	-0.0286	0.4264	-0.4995
11.2800	0.1041	-0.0287	0.4260	-0.4995
11.2900	0.1041	-0.0287	0.4256	-0.4996
11.3000	0.1041	-0.0288	0.4252	-0.4996
11.3100	0.1041	-0.0289	0.4247	-0.4996
11.3200	0.1041	-0.0289	0.4243	-0.4997
11.3300	0.1041	-0.0290	0.4239	-0.4997
11.3400	0.1042	-0.0290	0.4235	-0.4997
11.3500	0.1042	-0.0291	0.4231	-0.4998
11.3600	0.1042	-0.0292	0.4226	-0.4998
11.3700	0.1042	-0.0292	0.4222	-0.4998
11.3800	0.1042	-0.0293	0.4218	-0.4998
11.3900	0.1043	-0.0293	0.4214	-0.4999
11.4000	0.1043	-0.0294	0.4209	-0.4999
11.4100	0.1043	-0.0294	0.4205	-0.4999
11.4200	0.1043	-0.0295	0.4201	-0.4999
11.4300	0.1043	-0.0295	0.4196	-0.4999
11.4400	0.1044	-0.0296	0.4192	-0.4999
11.4500	0.1044	-0.0296	0.4188	-0.5000
11.4600	0.1044	-0.0296	0.4183	-0.5000
11.4700	0.1044	-0.0297	0.4179	-0.5000
11.4800	0.1045	-0.0297	0.4175	-0.5000
11.4900	0.1045	-0.0298	0.4170	-0.5000
11.5000	0.1045	-0.0298	0.4166	-0.5000
11.5100	0.1045	-0.0298	0.4161	-0.5000
11.5200	0.1046	-0.0299	0.4157	-0.5000
11.5300	0.1046	-0.0299	0.4153	-0.5000
11.5400	0.1046	-0.0299	0.4148	-0.5000
11.5500	0.1047	-0.0299	0.4144	-0.5000
11.5600	0.1047	-0.0300	0.4139	-0.5000
11.5700	0.1047	-0.0300	0.4135	-0.5000
11.5800	0.1048	-0.0300	0.4130	-0.5000
11.5900	0.1048	-0.0300	0.4126	-0.5000
11.6000	0.1048	-0.0300	0.4121	-0.5000
11.6100	0.1048	-0.0301	0.4117	-0.4999
11.6200	0.1049	-0.0301	0.4112	-0.4999
11.6300	0.1049	-0.0301	0.4108	-0.4999
11.6400	0.1049	-0.0301	0.4103	-0.4999
11.6500	0.1050	-0.0301	0.4099	-0.4999
11.6600	0.1050	-0.0301	0.4094	-0.4999
11.6700	0.1051	-0.0301	0.4090	-0.4998
11.6800	0.1051	-0.0301	0.4085	-0.4998
11.6900	0.1051	-0.0301	0.4081	-0.4998
11.7000	0.1052	-0.0301	0.4076	-0.4998
11.7100	0.1052	-0.0301	0.4071	-0.4997
11.7200	0.1052	-0.0301	0.4067	-0.4997
11.7300	0.1053	-0.0301	0.4062	-0.4997
11.7400	0.1053	-0.0301	0.4057	-0.4997
11.7500	0.1054	-0.0301	0.4053	-0.4996
11.7600	0.1054	-0.0301	0.4048	-0.4996
11.7700	0.1054	-0.0301	0.4044	-0.4995
11.7800	0.1055	-0.0301	0.4039	-0.4995
11.7900	0.1055	-0.0300	0.4034	-0.4995
11.8000	0.1056	-0.0300	0.4029	-0.4994
11.8100	0.1056	-0.0300	0.4025	-0.4994
11.8200	0.1057	-0.0300	0.4020	-0.4993
11.8300	0.1057	-0.0300	0.4015	-0.4993
11.8400	0.1057	-0.0299	0.4011	-0.4992
11.8500	0.1058	-0.0299	0.4006	-0.4992
11.8600	0.1058	-0.0299	0.4001	-0.4991
11.8700	0.1059	-0.0299	0.3996	-0.4991
11.8800	0.1059	-0.0298	0.3992	-0.4990
11.8900	0.1060	-0.0298	0.3987	-0.4990
11.9000	0.1060	-0.0298	0.3982	-0.4989
11.9100	0.1061	-0.0297	0.3977	-0.4989
11.9200	0.1061	-0.0297	0.3972	-0.4988
11.9300	0.1062	-0.0296	0.3967	-0.4987
11.9400	0.1062	-0.0296	0.3963	-0.4987
11.9500	0.1063	-0.0296	0.3958	-0.4986
11.9600	0.1063	-0.0295	0.3953	-0.4985
11.9700	0.1064	-0.0295	0.3948	-0.4985
11.9800	0.1064	-0.0294	0.3943	-0.4984
11.9900	0.1065	-0.0294	0.3938	-0.4983
12.0000	0.1065	-0.0293	0.3933	-0.4983
12.0100	0.1066	-0.0293	0.3929	-0.4982
12.0200	0.1066	-0.0292	0.3924	-0.4981
12.0300	0.1067	-0.0291	0.3919	-0.4980
12.0400	0.1068	-0.0291	0.3914	-0.4980
12.0500	0.1068	-0.0290	0.3909	-0.4979
12.0600	0.1069	-0.0290	0.3904	-0.4978
12.0700	0.1069	-0.0289	0.3899	-0.4977
12.0800	0.1070	-0.0288	0.3894	-0.4976
12.0900	0.1071	-0.0288	0.3889	-0.4975
12.1000	0.1071	-0.0287	0.3884	-0.4974
12.1100	0.1072	-0.0286	0.3879	-0.4973
12.1200	0.1072	-0.0285	0.3874	-0.4973
12.1300	0.1073	-0.0285	0.3869	-0.4972
12.1400	0.1074	-0.0284	0.3864	-0.4971
12.1500	0.1074	-0.0283	0.3859	-0.4970
12.1600	0.1075	-0.0282	0.3854	-0.4969
12.1700	0.1076	-0.0281	0.3849	-0.4968
12.1800	0.1076	-0.0280	0.3844	-0.4967
12.1900	0.1077	-0.0280	0.3838	-0.4966
12.2000	0.1078	-0.0279	0.3833	-0.4965
12.2100	0.1078	-0.0278	0.3828	-0.4963
12.2200	0.1079	-0.0277	0.3823	-0.4962
12.2300	0.1080	-0.0276	0.3818	-0.4961
12.2400	0.1080	-0.0275	0.3813	-0.4960
12.2500	0.1081	-0.0274	0.3808	-0.4959
12.2600	0.1082	-0.0273	0.3803	-0.4958
12.2700	0.1082	-0.0272	0.3797	-0.4957
12.2800	0.1083	-0.0271	0.3792	-0.4955
12.2900	0.1084	-0.0270	0.3787	-0.4954
12.3000	0.1085	-0.0268	0.3782	-0.4953
12.3100	0.1085	-0.0267	0.3777	-0.4952
12.3200	0.1086	-0.0266	0.3772	-0.4951
12.3300	0.1087	-0.0265	0.3766	-0.4949
12.3400	0.1088	-0.0264	0.3761	-0.4948
12.3500	0.1088	-0.0263	0.3756	-0.4947
12.3600	0.1089	-0.0261	0.3751	-0.4945
12.3700	0.1090	-0.0260	0.3745	-0.4944
12.3800	0.1091	-0.0259	0.3740	-0.4943
12.3900	0.1091	-0.0258	0.3735	-0.4941
12.4000	0.1092	-0.0256	0.3729	-0.4940
12.4100	0.1093	-0.0255	0.3724	-0.4938
12.4200	0.1094	-0.0254	0.3719	-0.4937
12.4300	0.1095	-0.0252	0.3714	-0.4936
12.4400	0.1095	-0.0251	0.3708	-0.4934
12.4500	0.1096	-0.0249	0.3703	-0.4933
12.4600	0.1097	-0.0248	0.3698	-0.4931
12.4700	0.1098	-0.0247	0.3692	-0.4930
12.4800	0.1099	-0.0245	0.3687	-0.4928
12.4900	0.1100	-0.0244	0.3681	-0.4927
12.5000	0.1101	-0.0242	0.3676	-0.4925
12.5100	0.1101	-0.0241	0.3671	-0.4923
12.5200	0.1102	-0.0239	0.3665	-0.4922
12.5300	0.1103	-0.0237	0.3660	-0.4920
12.5400	0.1104	-0.0236	0.3654	-0.4919
12.5500	0.1105	-0.0234	0.3649	-0.4917
12.5600	0.1106	-0.0233	0.3644	-0.4915
12.5700	0.1107	-0.0231	0.3638	-0.4914
12.5800	0.1108	-0.0229	0.3633	-0.4912
12.5900	0.1109	-0.0228	0.3627	-0.4910
12.6000	0.1110	-0.0226	0.3622	-0.4908
12.6100	0.1110	-0.0224	0.3616	-0.4907
12.6200	0.1111	-0.0222	0.3611	-0.4905
12.6300	0.1112	-0.0221	0.3605	-0.4903
12.6400	0.1113	-0.0219	0.3600	-0.4901
12.6500	0.1114	-0.0217	0.3594	-0.4899
12.6600	0.1115	-0.0215	0.3589	-0.4898
12.6700	0.1116	-0.0213	0.3583	-0.4896
12.6800	0.1117	-0.0211	0.3578	-0.4894
12.6900	0.1118	-0.0209	0.3572	-0.4892
12.7000	0.1119	-0.0208	0.3566	-0.4890
12.7100	0.1120	-0.0206	0.3561	-0.4888
12.7200	0.1121	-0.0204	0.3555	-0.4886
12.7300	0.1122	-0.0202	0.3550	-0.4884
12.7400	0.1123	-0.0200	0.3544	-0.4882
12.7500	0.1124	-0.0198	0.3538	-0.4880
12.7600	0.1125	-0.0195	0.3533	-0.4878
12.7700	0.1126	-0.0193	0.3527	-0.4876
12.7800	0.1127	-0.0191	0.3521	-0.4874
12.7900	0.1129	-0.0189	0.3516	-0.4872
12.8000	0.1130	-0.0187	0.3510	-0.4870
12.8100	0.1131	-0.0185	0.3504	-0.4868
12.8200	0.1132	-0.0183	0.3499	-0.4866
12.8300	0.1133	-0.0180	0.3493	-0.4864
12.8400	0.1134	-0.0178	0.3487	-0.4861
12.8500	0.1135	-0.0176	0.3482	-0.4859
12.8600	0.1136	-0.0174	0.3476	-0.4857
12.8700	0.1137	-0.0171	0.3470	-0.4855
12.8800	0.1138	-0.0169	0.3465	-0.4853
12.8900	0.1140	-0.0167	0.3459	-0.4850
12.9000	0.1141	-0.0164	0.3453	-0.4848
12.9100	0.1142	-0.0162	0.3447	-0.4846
12.9200	0.1143	-0.0160	0.3441	-0.4843
12.9300	0.1144	-0.0157	0.3436	-0.4841
12.9400	0.1145	-0.0155	0.3430	-0.4839
12.9500	0.1147	-0.0152	0.3424	-0.4836
12.9600	0.1148	-0.0150	0.3418	-0.4834
12.9700	0.1149	-0.0147	0.3412	-0.4832
12.9800	0.1150	-0.0145	0.3407	-0.4829
12.9900	0.1151	-0.0142	0.3401	-0.4827
13.0000	0.1153	-0.0139	0.3395	-0.4824
13.0100	0.1154	-0.0137	0.3389	-0.4822
13.0200	0.1155	-0.0134	0.3383	-0.4819
13.0300	0.1156	-0.0131	0.3377	-0.4817
13.0400	0.1158	-0.0129	0.3371	-0.4814
13.0500	0.1159	-0.0126	0.3366	-0.4812
13.0600	0.1160	-0.0123	0.3360	-0.4809
13.0700	0.1161	-0.0121	0.3354	-0.4807
13.0800	0.1163	-0.0118	0.3348	-0.4804
13.0900	0.1164	-0.0115	0.3342	-0.4802
13.1000	0.1165	-0.0112	0.3336	-0.4799
13.1100	0.1167	-0.0109	0.3330	-0.4796
13.1200	0.1168	-0.0106	0.3324	-0.4794
13.1300	0.1169	-0.0104	0.3318	-0.4791
13.1400	0.1171	-0.0101	0.3312	-0.4788
13.1500	0.1172	-0.0098	0.3306	-0.4786
13.1600	0.1173	-0.0095	0.3300	-0.4783
13.1700	0.1175	-0.0092	0.3294	-0.4780
13.1800	0.1176	-0.0089	0.3288	-0.4777
13.1900	0.1177	-0.0086	0.3282	-0.4774
13.2000	0.1179	-0.0083	0.3276	-0.4772
13.2100	0.1180	-0.0080	0.3270	-0.4769
13.2200	0.1181	-0.0076	0.3264	-0.4766
13.2300	0.1183	-0.0073	0.3258	-0.4763
13.2400	0.1184	-0.0070	0.3252	-0.4760
13.2500	0.1186	-0.0067	0.3246	-0.4757
13.2600	0.1187	-0.0064	0.3240	-0.4754
13.2700	0.1189	-0.0061	0.3234	-0.4751
13.2800	0.1190	-0.0057	0.3228	-0.4748
13.2900	0.1191	-0.0054	0.3221	-0.4745
13.3000	0.1193	-0.0051	0.3215	-0.4742
13.3100	0.1194	-0.0047	0.3209	-0.4739
13.3200	0.1196	-0.0044	0.3203	-0.4736
13.3300	0.1197	-0.0041	0.3197	-0.4733
13.3400	0.1199	-0.0037	0.3191	-0.4730
13.3500	0.1200	-0.0034	0.3185	-0.4727
13.3600	0.1202	-0.0030	0.3178	-0.4724
13.3700	0.1203	-0.0027	0.3172	-0.4721
13.3800	0.1205	-0.0023	0.3166	-0.4718
13.3900	0.1206	-0.0020	0.3160	-0.4715
13.4000	0.1208	-0.0016	0.3154	-0.4711
13.4100	0.1209	-0.0013	0.3148	-0.4708
13.4200	0.1211	-0.0009	0.3141	-0.4705
13.4300	0.1213	-0.0006	0.3135	-0.4702
13.4400	0.1214	-0.0002	0.3129	-0.4699
13.4500	0.1216	0.0002	0.3123	-0.4695
13.4600	0.1217	0.0005	0.3116	-0.4692
13.4700	0.1219	0.0009	0.3110	-0.4689
13.4800	0.1220	0.0013	0.3104	-0.4685
13.4900	0.1222	0.0017	0.3098	-0.4682
13.5000	0.1224	0.0020	0.3091	-0.4679
13.5100	0.1225	0.0024	0.3085	-0.4675
13.5200	0.1227	0.0028	0.3079	-0.4672
13.5300	0.1229	0.0032	0.3072	-0.4668
13.5400	0.1230	0.0036	0.3066	-0.4665
13.5500	0.1232	0.0039	0.3060	-0.4661
13.5600	0.1233	0.0043	0.3053	-0.4658
13.5700	0.1235	0.0047	0.3047	-0.4654
13.5800	0.1237	0.0051	0.3041	-0.4651
13.5900	0.1238	0.0055	0.3034	-0.4647
13.6000	0.1240	0.0059	0.3028	-0.4644
13.6100	0.1242	0.0063	0.3022	-0.4640
13.6200	0.1244	0.0067	0.3015	-0.4637
13.6300	0.1245	0.0071	0.3009	-0.4633
13.6400	0.1247	0.0075	0.3002	-0.4629
13.6500	0.1249	0.0079	0.2996	-0.4626
13.6600	0.1250	0.0084	0.2990	-0.4622
13.6700	0.1252	0.0088	0.2983	-0.4618
13.6800	0.1254	0.0092	0.2977	-0.4615
13.6900	0.1256	0.0096	0.2970	-0.4611
13.7000	0.1257	0.0100	0.2964	-0.4607
13.7100	0.1259	0.0104	0.2957	-0.4604
13.7200	0.1261	0.0109	0.2951	-0.4600
13.7300	0.1263	0.0113	0.2944	-0.4596
13.7400	0.1264	0.0117	0.2938	-0.4592
13.7500	0.1266	0.0121	0.2931	-0.4588
13.7600	0.1268	0.0126	0.2925	-0.4585
13.7700	0.1270	0.0130	0.2918	-0.4581
13.7800	0.1271	0.0134	0.2912	-0.4577
13.7900	0.1273	0.0139	0.2905	-0.4573
13.8000	0.1275	0.0143	0.2899	-0.4569
13.8100	0.1277	0.0148	0.2892	-0.4565
13.8200	0.1279	0.0152	0.2886	-0.4561
13.8300	0.1280	0.0157	0.2879	-0.4557
13.8400	0.1282	0.0161	0.2873	-0.4553
13.8500	0.1284	0.0165	0.2866	-0.4549
13.8600	0.1286	0.0170	0.2860	-0.4545
13.8700	0.1288	0.0175	0.2853	-0.4541
13.8800	0.1290	0.0179	0.2846	-0.4537
13.8900	0.1291	0.0184	0.2840	-0.4533
13.9000	0.1293	0.0188	0.2833	-0.4529
13.9100	0.1295	0.0193	0.2827	-0.4525
13.9200	0.1297	0.0197	0.2820	-0.4521
13.9300	0.1299	0.0202	0.2813	-0.4517
13.9400	0.1301	0.0207	0.2807	-0.4513
13.9500	0.1303	0.0211	0.2800	-0.4508
13.9600	0.1304	0.0216	0.2794	-0.4504
13.9700	0.1306	0.0221	0.2787	-0.4500
13.9800	0.1308	0.0225	0.2780	-0.4496
13.9900	0.1310	0.0230	0.2774	-0.4492
14.0000	0.1312	0.0235	0.2767	-0.4487
14.0100	0.1314	0.0240	0.2760	-0.4483
14.0200	0.1316	0.0244	0.2754	-0.4479
14.0300	0.1318	0.0249	0.2747	-0.4474
14.0400	0.1320	0.0254	0.2740	-0.4470
14.0500	0.1321	0.0259	0.2733	-0.4466
14.0600	0.1323	0.0264	0.2727	-0.4461
14.0700	0.1325	0.0269	0.2720	-0.4457
14.0800	0.1327	0.0273	0.2713	-0.4453
14.0900	0.1329	0.0278	0.2707	-0.4448
14.1000	0.1331	0.0283	0.2700	-0.4444
14.1100	0.1333	0.0288	0.2693	-0.4439
14.1200	0.1335	0.0293	0.2686	-0.4435
14.1300	0.1337	0.0298	0.2680	-0.4431
14.1400	0.1339	0.0303	0.2673	-0.4426
14.1500	0.1341	0.0308	0.2666	-0.4422
14.1600	0.1343	0.0313	0.2659	-0.4417
14.1700	0.1345	0.0318	0.2653	-0.4413
14.1800	0.1347	0.0323	0.2646	-0.4408
14.1900	0.1349	0.0328	0.2639	-0.4403
14.2000	0.1351	0.0333	0.2632	-0.4399
14.2100	0.1352	0.0338	0.2625	-0.4394
14.2200	0.1354	0.0343	0.2619	-0.4390
14.2300	0.1356	0.0348	0.2612	-0.4385
14.2400	0.1358	0.0354	0.2605	-0.4380
14.2500	0.1360	0.0359	0.2598	-0.4376
14.2600	0.1362	0.0364	0.2591	-0.4371
14.2700	0.1364	0.0369	0.2584	-0.4366
14.2800	0.1366	0.0374	0.2578	-0.4362
14.2900	0.1368	0.0379	0.2571	-0.4357
14.3000	0.1370	0.0385	0.2564	-0.4352
14.3100	0.1372	0.0390	0.2557	-0.4347
14.3200	0.1374	0.0395	0.2550	-0.4343
14.3300	0.1376	0.0400	0.2543	-0.4338
14.3400	0.1378	0.0406	0.2536	-0.4333
14.3500	0.1380	0.0411	0.2529	-0.4328
14.3600	0.1382	0.0416	0.2522	-0.4323
14.3700	0.1384	0.0421	0.2516	-0.4318
14.3800	0.1386	0.0427	0.2509	-0.4314
14.3900	0.1388	0.0432	0.2502	-0.4309
14.4000	0.1390	0.0437	0.2495	-0.4304
14.4100	0.1392	0.0443	0.2488	-0.4299
14.4200	0.1394	0.0448	0.2481	-0.4294
14.4300	0.1396	0.0453	0.2474	-0.4289
14.4400	0.1398	0.0459	0.2467	-0.4284
14.4500	0.1400	0.0464	0.2460	-0.4279
14.4600	0.1402	0.0470	0.2453	-0.4274
14.4700	0.1404	0.0475	0.2446	-0.4269
14.4800	0.1406	0.0480	0.2439	-0.4264
14.4900	0.1408	0.0486	0.2432	-0.4259
14.5000	0.1410	0.0491	0.2425	-0.4254
14.5100	0.1412	0.0497	0.2418	-0.4249
14.5200	0.1414	0.0502	0.2411	-0.4244
14.5300	0.1416	0.0508	0.2404	-0.4239
14.5400	0.1418	0.0513	0.2397	-0.4234
14.5500	0.1420	0.0519	0.2390	-0.4229
14.5600	0.1422	0.0524	0.2383	-0.4223
14.5700	0.1424	0.0530	0.2376	-0.4218
14.5800	0.1426	0.0535	0.2369	-0.4213
14.5900	0.1428	0.0541	0.2362	-0.4208
14.6000	0.1430	0.0546	0.2355	-0.4203
14.6100	0.1432	0.0552	0.2348	-0.4197
14.6200	0.1434	0.0557	0.2341	-0.4192
14.6300	0.1436	0.0563	0.2334	-0.4187
14.6400	0.1438	0.0569	0.2327	-0.4182
14.6500	0.1440	0.0574	0.2320	-0.4176
14.6600	0.1443	0.0580	0.2313	-0.4171
14.6700	0.1445	0.0585	0.2306	-0.4166
14.6800	0.1447	0.0591	0.2299	-0.4160
14.6900	0.1449	0.0597	0.2291	-0.4155
14.7000	0.1451	0.0602	0.2284	-0.4150
14.7100	0.1453	0.0608	0.2277	-0.4144
14.7200	0.1455	0.0614	0.2270	-0.4139
14.7300	0.1457	0.0619	0.2263	-0.4134
14.7400	0.1459	0.0625	0.2256	-0.4128
14.7500	0.1461	0.0631	0.2249	-0.4123
14.7600	0.1463	0.0636	0.2242	-0.4117
14.7700	0.1465	0.0642	0.2235	-0.4112
14.7800	0.1467	0.0648	0.2227	-0.4106
14.7900	0.1469	0.0654	0.2220	-0.4101
14.8000	0.1471	0.0659	0.2213	-0.4095
14.8100	0.1473	0.0665	0.2206	-0.4090
14.8200	0.1475	0.0671	0.2199	-0.4084
14.8300	0.1477	0.0677	0.2192	-0.4079
14.8400	0.1479	0.0682	0.2185	-0.4073
14.8500	0.1481	0.0688	0.2177	-0.4068
14.8600	0.1483	0.0694	0.2170	-0.4062
14.8700	0.1485	0.0700	0.2163	-0.4056
14.8800	0.1487	0.0705	0.2156	-0.4051
14.8900	0.1489	0.0711	0.2149	-0.4045
14.9000	0.1491	0.0717	0.2142	-0.4040
14.9100	0.1493	0.0723	0.2134	-0.4034
14.9200	0.1495	0.0729	0.2127	-0.4028
14.9300	0.1497	0.0735	0.2120	-0.4023
14.9400	0.1499	0.0740	0.2113	-0.4017
14.9500	0.1501	0.0746	0.2106	-0.4011
14.9600	0.1503	0.0752	0.2098	-0.4005
14.9700	0.1505	0.0758	0.2091	-0.4000
14.9800	0.1507	0.0764	0.2084	-0.3994
14.9900	0.1509	0.0770	0.2077	-0.3988
15.0000	0.1511	0.0775	0.2069	-0.3982
15.0100	0.1513	0.0781	0.2062	-0.3977
15.0200	0.1515	0.0787	0.2055	-0.3971
15.0300	0.1517	0.0793	0.2048	-0.3965
15.0400	0.1519	0.0799	0.2040	-0.3959
15.0500	0.1521	0.0805	0.2033	-0.3953
15.0600	0.1522	0.0811	0.2026	-0.3947
15.0700	0.1524	0.0817	0.2019	-0.3942
15.0800	0.1526	0.0823	0.2011	-0.3936
15.0900	0.1528	0.0828	0.2004	-0.3930
15.1000	0.1530	0.0834	0.1997	-0.3924
15.1100	0.1532	0.0840	0.1990	-0.3918
15.1200	0.1534	0.0846	0.1982	-0.3912
15.1300	0.1536	0.0852	0.1975	-0.3906
15.1400	0.1538	0.0858	0.1968	-0.3900
15.1500	0.1540	0.0864	0.1960	-0.3894
15.1600	0.1542	0.0870	0.1953	-0.3888
15.1700	0.1544	0.0876	0.1946	-0.3882
15.1800	0.1546	0.0882	0.1938	-0.3876
15.1900	0.1548	0.0888	0.1931	-0.3870
15.2000	0.1550	0.0894	0.1924	-0.3864
15.2100	0.1552	0.0900	0.1917	-0.3858
15.2200	0.1554	0.0906	0.1909	-0.3852
15.2300	0.1555	0.0912	0.1902	-0.3846
15.2400	0.1557	0.0918	0.1895	-0.3840
15.2500	0.1559	0.0924	0.1887	-0.3833
15.2600	0.1561	0.0929	0.1880	-0.3827
15.2700	0.1563	0.0935	0.1873	-0.3821
15.2800	0.1565	0.0941	0.1865	-0.3815
15.2900	0.1567	0.0947	0.1858	-0.3809
15.3000	0.1569	0.0953	0.1850	-0.3803
15.3100	0.1571	0.0959	0.1843	-0.3796
15.3200	0.1572	0.0965	0.1836	-0.3790
15.3300	0.1574	0.0971	0.1828	-0.3784
15.3400	0.1576	0.0977	0.1821	-0.3778
15.3500	0.1578	0.0983	0.1814	-0.3771
15.3600	0.1580	0.0989	0.1806	-0.3765
15.3700	0.1582	0.0995	0.1799	-0.3759
15.3800	0.1584	0.1001	0.1792	-0.3753
15.3900	0.1585	0.1007	0.1784	-0.3746
15.4000	0.1587	0.1013	0.1777	-0.3740
15.4100	0.1589	0.1019	0.1769	-0.3734
15.4200	0.1591	0.1025	0.1762	-0.3727
15.4300	0.1593	0.1031	0.1755	-0.3721
15.4400	0.1595	0.1037	0.1747	-0.3715
15.4500	0.1596	0.1043	0.1740	-0.3708
15.4600	0.1598	0.1049	0.1732	-0.3702
15.4700	0.1600	0.1055	0.1725	-0.3695
15.4800	0.1602	0.1061	0.1718	-0.3689
15.4900	0.1604	0.1067	0.1710	-0.3683
15.5000	0.1605	0.1073	0.1703	-0.3676
15.5100	0.1607	0.1079	0.1695	-0.3670
15.5200	0.1609	0.1085	0.1688	-0.3663
15.5300	0.1611	0.1091	0.1680	-0.3657
15.5400	0.1613	0.1097	0.1673	-0.3650
15.5500	0.1614	0.1103	0.1666	-0.3644
15.5600	0.1616	0.1109	0.1658	-0.3637
15.5700	0.1618	0.1115	0.1651	-0.3631
15.5800	0.1620	0.1121	0.1643	-0.3624
15.5900	0.1621	0.1127	0.1636	-0.3618
15.6000	0.1623	0.1133	0.1628	-0.3611
15.6100	0.1625	0.1139	0.1621	-0.3605
15.6200	0.1627	0.1145	0.1614	-0.3598
15.6300	0.1628	0.1151	0.1606	-0.3591
15.6400	0.1630	0.1157	0.1599	-0.3585
15.6500	0.1632	0.1163	0.1591	-0.3578
15.6600	0.1633	0.1169	0.1584	-0.3572
15.6700	0.1635	0.1175	0.1576	-0.3565
15.6800	0.1637	0.1181	0.1569	-0.3558
15.6900	0.1638	0.1187	0.1561	-0.3552
15.7000	0.1640	0.1193	0.1554	-0.3545
15.7100	0.1642	0.1199	0.1546	-0.3538
15.7200	0.1643	0.1205	0.1539	-0.3531
15.7300	0.1645	0.1211	0.1531	-0.3525
15.7400	0.1647	0.1217	0.1524	-0.3518
15.7500	0.1648	0.1223	0.1516	-0.3511
15.7600	0.1650	0.1229	0.1509	-0.3505
15.7700	0.1652	0.1235	0.1501	-0.3498
15.7800	0.1653	0.1241	0.1494	-0.3491
15.7900	0.1655	0.1247	0.1486	-0.3484
15.8000	0.1656	0.1253	0.1479	-0.3477
15.8100	0.1658	0.1259	0.1471	-0.3471
15.8200	0.1660	0.1265	0.1464	-0.3464
15.8300	0.1661	0.1270	0.1456	-0.3457
15.8400	0.1663	0.1276	0.1449	-0.3450
15.8500	0.1664	0.1282	0.1441	-0.3443
15.8600	0.1666	0.1288	0.1434	-0.3436
15.8700	0.1667	0.1294	0.1426	-0.3430
15.8800	0.1669	0.1300	0.1419	-0.3423
15.8900	0.1671	0.1306	0.1411	-0.3416
15.9000	0.1672	0.1312	0.1404	-0.3409
15.9100	0.1674	0.1318	0.1396	-0.3402
15.9200	0.1675	0.1324	0.1389	-0.3395
15.9300	0.1677	0.1330	0.1381	-0.3388
15.9400	0.1678	0.1336	0.1374	-0.3381
15.9500	0.1680	0.1341	0.1366	-0.3374
15.9600	0.1681	0.1347	0.1359	-0.3367
15.9700	0.1683	0.1353	0.1351	-0.3360
15.9800	0.1684	0.1359	0.1344	-0.3353
15.9900	0.1685	0.1365	0.1336	-0.3346
16.0000	0.1687	0.1371	0.1329	-0.3339
16.0100	0.1688	0.1377	0.1321	-0.3332
16.0200	0.1690	0.1382	0.1314	-0.3325
16.0300	0.1691	0.1388	0.1306	-0.3318
16.0400	0.1693	0.1394	0.1298	-0.3311
16.0500	0.1694	0.1400	0.1291	-0.3304
16.0600	0.1695	0.1406	0.1283	-0.3297
16.0700	0.1697	0.1412	0.1276	-0.3290
16.0800	0.1698	0.1417	0.1268	-0.3283
16.0900	0.1700	0.1423	0.1261	-0.3275
16.1000	0.1701	0.1429	0.1253	-0.3268
16.1100	0.1702	0.1435	0.1246	-0.3261
16.1200	0.1704	0.1440	0.1238	-0.3254
16.1300	0.1705	0.1446	0.1231	-0.3247
16.1400	0.1706	0.1452	0.1223	-0.3240
16.1500	0.1708	0.1458	0.1215	-0.3233
16.1600	0.1709	0.1464	0.1208	-0.3225
16.1700	0.1710	0.1469	0.1200	-0.3218
16.1800	0.1711	0.1475	0.1193	-0.3211
16.1900	0.1713	0.1481	0.1185	-0.3204
16.2000	0.1714	0.1486	0.1178	-0.3196
16.2100	0.1715	0.1492	0.1170	-0.3189
16.2200	0.1716	0.1498	0.1163	-0.3182
16.2300	0.1718	0.1504	0.1155	-0.3175
16.2400	0.1719	0.1509	0.1147	-0.3167
16.2500	0.1720	0.1515	0.1140	-0.3160
16.2600	0.1721	0.1521	0.1132	-0.3153
16.2700	0.1723	0.1526	0.1125	-0.3146
16.2800	0.1724	0.1532	0.1117	-0.3138
16.2900	0.1725	0.1538	0.1110	-0.3131
16.3000	0.1726	0.1543	0.1102	-0.3124
16.3100	0.1727	0.1549	0.1094	-0.3116
16.3200	0.1728	0.1554	0.1087	-0.3109
16.3300	0.1730	0.1560	0.1079	-0.3102
16.3400	0.1731	0.1566	0.1072	-0.3094
16.3500	0.1732	0.1571	0.1064	-0.3087
16.3600	0.1733	0.1577	0.1056	-0.3079
16.3700	0.1734	0.1582	0.1049	-0.3072
16.3800	0.1735	0.1588	0.1041	-0.3065
16.3900	0.1736	0.1593	0.1034	-0.3057
16.4000	0.1737	0.1599	0.1026	-0.3050
16.4100	0.1738	0.1604	0.1019	-0.3042
16.4200	0.1739	0.1610	0.1011	-0.3035
16.4300	0.1740	0.1616	0.1003	-0.3027
16.4400	0.1741	0.1621	0.0996	-0.3020
16.4500	0.1742	0.1626	0.0988	-0.3012
16.4600	0.1743	0.1632	0.0981	-0.3005
16.4700	0.1744	0.1637	0.0973	-0.2997
16.4800	0.1745	0.1643	0.0966	-0.2990
16.4900	0.1746	0.1648	0.0958	-0.2982
16.5000	0.1747	0.1654	0.0950	-0.2975
16.5100	0.1748	0.1659	0.0943	-0.2967
16.5200	0.1749	0.1665	0.0935	-0.2960
16.5300	0.1750	0.1670	0.0928	-0.2952
16.5400	0.1751	0.1675	0.0920	-0.2945
16.5500	0.1752	0.1681	0.0912	-0.2937
16.5600	0.1753	0.1686	0.0905	-0.2930
16.5700	0.1753	0.1691	0.0897	-0.2922
16.5800	0.1754	0.1697	0.0890	-0.2914
16.5900	0.1755	0.1702	0.0882	-0.2907
16.6000	0.1756	0.1707	0.0874	-0.2899
16.6100	0.1757	0.1713	0.0867	-0.2891
16.6200	0.1758	0.1718	0.0859	-0.2884
16.6300	0.1758	0.1723	0.0852	-0.2876
16.6400	0.1759	0.1728	0.0844	-0.2869
16.6500	0.1760	0.1734	0.0837	-0.2861
16.6600	0.1761	0.1739	0.0829	-0.2853
16.6700	0.1761	0.1744	0.0821	-0.2846
16.6800	0.1762	0.1749	0.0814	-0.2838
16.6900	0.1763	0.1755	0.0806	-0.2830
16.7000	0.1764	0.1760	0.0799	-0.2822
16.7100	0.1764	0.1765	0.0791	-0.2815
16.7200	0.1765	0.1770	0.0783	-0.2807
16.7300	0.1766	0.1775	0.0776	-0.2799
16.7400	0.1766	0.1780	0.0768	-0.2791
16.7500	0.1767	0.1785	0.0761	-0.2784
16.7600	0.1768	0.1791	0.0753	-0.2776
16.7700	0.1768	0.1796	0.0745	-0.2768
16.7800	0.1769	0.1801	0.0738	-0.2760
16.7900	0.1769	0.1806	0.0730	-0.2753
16.8000	0.1770	0.1811	0.0723	-0.2745
16.8100	0.1770	0.1816	0.0715	-0.2737
16.8200	0.1771	0.1821	0.0708	-0.2729
16.8300	0.1772	0.1826	0.0700	-0.2721
16.8400	0.1772	0.1831	0.0692	-0.2714
16.8500	0.1773	0.1836	0.0685	-0.2706
16.8600	0.1773	0.1841	0.0677	-0.2698
16.8700	0.1774	0.1846	0.0670	-0.2690
16.8800	0.1774	0.1851	0.0662	-0.2682
16.8900	0.1774	0.1855	0.0654	-0.2674
16.9000	0.1775	0.1860	0.0647	-0.2666
16.9100	0.1775	0.1865	0.0639	-0.2659
16.9200	0.1776	0.1870	0.0632	-0.2651
16.9300	0.1776	0.1875	0.0624	-0.2643
16.9400	0.1776	0.1880	0.0617	-0.2635
16.9500	0.1777	0.1885	0.0609	-0.2627
16.9600	0.1777	0.1889	0.0601	-0.2619
16.9700	0.1778	0.1894	0.0594	-0.2611
16.9800	0.1778	0.1899	0.0586	-0.2603
16.9900	0.1778	0.1904	0.0579	-0.2595
17.0000	0.1778	0.1908	0.0571	-0.2587
17.0100	0.1779	0.1913	0.0564	-0.2579
17.0200	0.1779	0.1918	0.0556	-0.2571
17.0300	0.1779	0.1922	0.0548	-0.2563
17.0400	0.1779	0.1927	0.0541	-0.2555
17.0500	0.1780	0.1932	0.0533	-0.2547
17.0600	0.1780	0.1936	0.0526	-0.2539
17.0700	0.1780	0.1941	0.0518	-0.2531
17.0800	0.1780	0.1945	0.0511	-0.2523
17.0900	0.1780	0.1950	0.0503	-0.2515
17.1000	0.1781	0.1955	0.0495	-0.2507
17.1100	0.1781	0.1959	0.0488	-0.2499
17.1200	0.1781	0.1964	0.0480	-0.2491
17.1300	0.1781	0.1968	0.0473	-0.2483
17.1400	0.1781	0.1973	0.0465	-0.2475
17.1500	0.1781	0.1977	0.0458	-0.2467
17.1600	0.1781	0.1981	0.0450	-0.2459
17.1700	0.1781	0.1986	0.0443	-0.2451
17.1800	0.1781	0.1990	0.0435	-0.2443
17.1900	0.1781	0.1995	0.0428	-0.2435
17.2000	0.1781	0.1999	0.0420	-0.2426
17.2100	0.1781	0.2003	0.0412	-0.2418
17.2200	0.1781	0.2008	0.0405	-0.2410
17.2300	0.1781	0.2012	0.0397	-0.2402
17.2400	0.1781	0.2016	0.0390	-0.2394
17.2500	0.1781	0.2020	0.0382	-0.2386
17.2600	0.1781	0.2025	0.0375	-0.2378
17.2700	0.1781	0.2029	0.0367	-0.2369
17.2800	0.1780	0.2033	0.0360	-0.2361
17.2900	0.1780	0.2037	0.0352	-0.2353
17.3000	0.1780	0.2041	0.0345	-0.2345
17.3100	0.1780	0.2046	0.0337	-0.2337
17.3200	0.1780	0.2050	0.0330	-0.2328
17.3300	0.1779	0.2054	0.0322	-0.2320
17.3400	0.1779	0.2058	0.0314	-0.2312
17.3500	0.1779	0.2062	0.0307	-0.2304
17.3600	0.1779	0.2066	0.0299	-0.2296
17.3700	0.1778	0.2070	0.0292	-0.2287
17.3800	0.1778	0.2074	0.0284	-0.2279
17.3900	0.1778	0.2078	0.0277	-0.2271
17.4000	0.1777	0.2082	0.0269	-0.2263
17.4100	0.1777	0.2086	0.0262	-0.2254
17.4200	0.1777	0.2090	0.0254	-0.2246
17.4300	0.1776	0.2094	0.0247	-0.2238
17.4400	0.1776	0.2098	0.0239	-0.2230
17.4500	0.1775	0.2101	0.0232	-0.2221
17.4600	0.1775	0.2105	0.0224	-0.2213
17.4700	0.1775	0.2109	0.0217	-0.2205
17.4800	0.1774	0.2113	0.0209	-0.2196
17.4900	0.1774	0.2117	0.0202	-0.2188
17.5000	0.1773	0.2120	0.0194	-0.2180
17.5100	0.1773	0.2124	0.0187	-0.2171
17.5200	0.1772	0.2128	0.0179	-0.2163
17.5300	0.1771	0.2131	0.0172	-0.2155
17.5400	0.1771	0.2135	0.0164	-0.2146
17.5500	0.1770	0.2139	0.0157	-0.2138
17.5600	0.1770	0.2142	0.0149	-0.2130
17.5700	0.1769	0.2146	0.0142	-0.2121
17.5800	0.1768	0.2149	0.0135	-0.2113
17.5900	0.1768	0.2153	0.0127	-0.2105
17.6000	0.1767	0.2156	0.0120	-0.2096
17.6100	0.1766	0.2160	0.0112	-0.2088
17.6200	0.1765	0.2163	0.0105	-0.2079
17.6300	0.1765	0.2167	0.0097	-0.2071
17.6400	0.1764	0.2170	0.0090	-0.2063
17.6500	0.1763	0.2173	0.0082	-0.2054
17.6600	0.1762	0.2177	0.0075	-0.2046
17.6700	0.1761	0.2180	0.0067	-0.2037
17.6800	0.1761	0.2183	0.0060	-0.2029
17.6900	0.1760	0.2187	0.0053	-0.2021
17.7000	0.1759	0.2190	0.0045	-0.2012
17.7100	0.1758	0.2193	0.0038	-0.2004
17.7200	0.1757	0.2196	0.0030	-0.1995
17.7300	0.1756	0.2200	0.0023	-0.1987
17.7400	0.1755	0.2203	0.0015	-0.1978
17.7500	0.1754	0.2206	0.0008	-0.1970
17.7600	0.1753	0.2209	0.0001	-0.1961
17.7700	0.1752	0.2212	-0.0007	-0.1953
17.7800	0.1751	0.2215	-0.0014	-0.1944
17.7900	0.1750	0.2218	-0.0022	-0.1936
17.8000	0.1749	0.2221	-0.0029	-0.1927
17.8100	0.1748	0.2224	-0.0037	-0.1919
17.8200	0.1747	0.2227	-0.0044	-0.1910
17.8300	0.1746	0.2230	-0.0051	-0.1902
17.8400	0.1744	0.2233	-0.0059	-0.1893
17.8500	0.1743	0.2236	-0.0066	-0.1885
17.8600	0.1742	0.2239	-0.0074	-0.1876
17.8700	0.1741	0.2242	-0.0081	-0.1868
17.8800	0.1740	0.2244	-0.0088	-0.1859
17.8900	0.1738	0.2247	-0.0096	-0.1851
17.9000	0.1737	0.2250	-0.0103	-0.1842
17.9100	0.1736	0.2253	-0.0110	-0.1834
17.9200	0.1734	0.2255	-0.0118	-0.1825
17.9300	0.1733	0.2258	-0.0125	-0.1816
17.9400	0.1732	0.2260	-0.0133	-0.1808
17.9500	0.1730	0.2263	-0.0140	-0.1799
17.9600	0.1729	0.2266	-0.0147	-0.1791
17.9700	0.1727	0.2268	-0.0155	-0.1782
17.9800	0.1726	0.2271	-0.0162	-0.1774
17.9900	0.1725	0.2273	-0.0169	-0.1765
18.0000	0.1723	0.2276	-0.0177	-0.1756
18.0100	0.1722	0.2278	-0.0184	-0.1748
18.0200	0.1720	0.2281	-0.0191	-0.1739
18.0300	0.1719	0.2283	-0.0199	-0.1730
18.0400	0.1717	0.2285	-0.0206	-0.1722
18.0500	0.1715	0.2288	-0.0213	-0.1713
18.0600	0.1714	0.2290	-0.0221	-0.1705
18.0700	0.1712	0.2292	-0.0228	-0.1696
18.0800	0.1710	0.2294	-0.0235	-0.1687
18.0900	0.1709	0.2297	-0.0243	-0.1679
18.1000	0.1707	0.2299	-0.0250	-0.1670
18.1100	0.1705	0.2301	-0.0257	-0.1661
18.1200	0.1704	0.2303	-0.0265	-0.1653
18.1300	0.1702	0.2305	-0.0272	-0.1644
18.1400	0.1700	0.2307	-0.0279	-0.1635
18.1500	0.1698	0.2309	-0.0286	-0.1627
18.1600	0.1696	0.2311	-0.0294	-0.1618
18.1700	0.1695	0.2313	-0.0301	-0.1609
18.1800	0.1693	0.2315	-0.0308	-0.1601
18.1900	0.1691	0.2317	-0.0315	-0.1592
18.2000	0.1689	0.2319	-0.0323	-0.1583
18.2100	0.1687	0.2321	-0.0330	-0.1575
18.2200	0.1685	0.2323	-0.0337	-0.1566
18.2300	0.1683	0.2324	-0.0345	-0.1557
18.2400	0.1681	0.2326	-0.0352	-0.1548
18.2500	0.1679	0.2328	-0.0359	-0.1540
18.2600	0.1677	0.2329	-0.0366	-0.1531
18.2700	0.1675	0.2331	-0.0373	-0.1522
18.2800	0.1673	0.2333	-0.0381	-0.1514
18.2900	0.1671	0.2334	-0.0388	-0.1505
18.3000	0.1669	0.2336	-0.0395	-0.1496
18.3100	0.1666	0.2337	-0.0402	-0.1487
18.3200	0.1664	0.2339	-0.0410	-0.1479
18.3300	0.1662	0.2340	-0.0417	-0.1470
18.3400	0.1660	0.2342	-0.0424	-0.1461
18.3500	0.1657	0.2343	-0.0431	-0.1452
18.3600	0.1655	0.2345	-0.0438	-0.1444
18.3700	0.1653	0.2346	-0.0446	-0.1435
18.3800	0.1651	0.2347	-0.0453	-0.1426
18.3900	0.1648	0.2349	-0.0460	-0.1417
18.4000	0.1646	0.2350	-0.0467	-0.1409
18.4100	0.1643	0.2351	-0.0474	-0.1400
18.4200	0.1641	0.2352	-0.0482	-0.1391
18.4300	0.1639	0.2353	-0.0489	-0.1382
18.4400	0.1636	0.2354	-0.0496	-0.1373
18.4500	0.1634	0.2356	-0.0503	-0.1365
18.4600	0.1631	0.2357	-0.0510	-0.1356
18.4700	0.1629	0.2358	-0.0517	-0.1347
18.4800	0.1626	0.2359	-0.0524	-0.1338
18.4900	0.1623	0.2360	-0.0532	-0.1329
18.5000	0.1621	0.2360	-0.0539	-0.1321
18.5100	0.1618	0.2361	-0.0546	-0.1312
18.5200	0.1616	0.2362	-0.0553	-0.1303
18.5300	0.1613	0.2363	-0.0560	-0.1294
18.5400	0.1610	0.2364	-0.0567	-0.1285
18.5500	0.1607	0.2364	-0.0574	-0.1276
18.5600	0.1605	0.2365	-0.0581	-0.1268
18.5700	0.1602	0.2366	-0.0588	-0.1259
18.5800	0.1599	0.2366	-0.0596	-0.1250
18.5900	0.1596	0.2367	-0.0603	-0.1241
18.6000	0.1593	0.2368	-0.0610	-0.1232
18.6100	0.1591	0.2368	-0.0617	-0.1223
18.6200	0.1588	0.2369	-0.0624	-0.1215
18.6300	0.1585	0.2369	-0.0631	-0.1206
18.6400	0.1582	0.2370	-0.0638	-0.1197
18.6500	0.1579	0.2370	-0.0645	-0.1188
18.6600	0.1576	0.2370	-0.0652	-0.1179
18.6700	0.1573	0.2371	-0.0659	-0.1170
18.6800	0.1570	0.2371	-0.0666	-0.1161
18.6900	0.1567	0.2371	-0.0673	-0.1153
18.7000	0.1564	0.2371	-0.0680	-0.1144
18.7100	0.1560	0.2372	-0.0687	-0.1135
18.7200	0.1557	0.2372	-0.0694	-0.1126
18.7300	0.1554	0.2372	-0.0701	-0.1117
18.7400	0.1551	0.2372	-0.0708	-0.1108
18.7500	0.1548	0.2372	-0.0715	-0.1099
18.7600	0.1544	0.2372	-0.0722	-0.1090
18.7700	0.1541	0.2372	-0.0729	-0.1081
18.7800	0.1538	0.2372	-0.0736	-0.1073
18.7900	0.1535	0.2372	-0.0743	-0.1064
18.8000	0.1531	0.2372	-0.0750	-0.1055
18.8100	0.1528	0.2371	-0.0757	-0.1046
18.8200	0.1524	0.2371	-0.0764	-0.1037
18.8300	0.1521	0.2371	-0.0771	-0.1028
18.8400	0.1518	0.2371	-0.0778	-0.1019
18.8500	0.1514	0.2370	-0.0785	-0.1010
18.8600	0.1511	0.2370	-0.0792	-0.1001
18.8700	0.1507	0.2369	-0.0799	-0.0992
18.8800	0.1503	0.2369	-0.0806	-0.0983
18.8900	0.1500	0.2368	-0.0813	-0.0975
18.9000	0.1496	0.2368	-0.0820	-0.0966
18.9100	0.1493	0.2367	-0.0826	-0.0957
18.9200	0.1489	0.2367	-0.0833	-0.0948
18.9300	0.1485	0.2366	-0.0840	-0.0939
18.9400	0.1481	0.2365	-0.0847	-0.0930
18.9500	0.1478	0.2365	-0.0854	-0.0921
18.9600	0.1474	0.2364	-0.0861	-0.0912
18.9700	0.1470	0.2363	-0.0868	-0.0903
18.9800	0.1466	0.2362	-0.0875	-0.0894
18.9900	0.1462	0.2361	-0.0882	-0.0885
19.0000	0.1459	0.2360	-0.0888	-0.0876
19.0100	0.1455	0.2360	-0.0895	-0.0867
19.0200	0.1451	0.2359	-0.0902	-0.0858
19.0300	0.1447	0.2357	-0.0909	-0.0849
19.0400	0.1443	0.2356	-0.0916	-0.0840
19.0500	0.1439	0.2355	-0.0923	-0.0831
19.0600	0.1435	0.2354	-0.0929	-0.0823
19.0700	0.1431	0.2353	-0.0936	-0.0814
19.0800	0.1426	0.2352	-0.0943	-0.0805
19.0900	0.1422	0.2350	-0.0950	-0.0796
19.1000	0.1418	0.2349	-0.0957	-0.0787
19.1100	0.1414	0.2348	-0.0963	-0.0778
19.1200	0.1410	0.2346	-0.0970	-0.0769
19.1300	0.1406	0.2345	-0.0977	-0.0760
19.1400	0.1401	0.2343	-0.0984	-0.0751
19.1500	0.1397	0.2342	-0.0990	-0.0742
19.1600	0.1393	0.2340	-0.0997	-0.0733
19.1700	0.1388	0.2339	-0.1004	-0.0724
19.1800	0.1384	0.2337	-0.1011	-0.0715
19.1900	0.1380	0.2335	-0.1017	-0.0706
19.2000	0.1375	0.2334	-0.1024	-0.0697
19.2100	0.1371	0.2332	-0.1031	-0.0688
19.2200	0.1366	0.2330	-0.1037	-0.0679
19.2300	0.1362	0.2328	-0.1044	-0.0670
19.2400	0.1357	0.2326	-0.1051	-0.0661
19.2500	0.1352	0.2324	-0.1058	-0.0652
19.2600	0.1348	0.2322	-0.1064	-0.0643
19.2700	0.1343	0.2320	-0.1071	-0.0634
19.2800	0.1339	0.2318	-0.1078	-0.0625
19.2900	0.1334	0.2316	-0.1084	-0.0616
19.3000	0.1329	0.2314	-0.1091	-0.0607
19.3100	0.1324	0.2312	-0.1098	-0.0598
19.3200	0.1320	0.2310	-0.1104	-0.0589
19.3300	0.1315	0.2307	-0.1111	-0.0580
19.3400	0.1310	0.2305	-0.1117	-0.0571
19.3500	0.1305	0.2303	-0.1124	-0.0562
19.3600	0.1300	0.2300	-0.1131	-0.0553
19.3700	0.1295	0.2298	-0.1137	-0.0544
19.3800	0.1290	0.2295	-0.1144	-0.0535
19.3900	0.1285	0.2293	-0.1150	-0.0526
19.4000	0.1280	0.2290	-0.1157	-0.0517
19.4100	0.1275	0.2287	-0.1164	-0.0508
19.4200	0.1270	0.2285	-0.1170	-0.0499
19.4300	0.1265	0.2282	-0.1177	-0.0490
19.4400	0.1260	0.2279	-0.1183	-0.0481
19.4500	0.1255	0.2276	-0.1190	-0.0472
19.4600	0.1249	0.2274	-0.1196	-0.0463
19.4700	0.1244	0.2271	-0.1203	-0.0454
19.4800	0.1239	0.2268	-0.1209	-0.0445
19.4900	0.1234	0.2265	-0.1216	-0.0436
19.5000	0.1228	0.2262	-0.1222	-0.0427
19.5100	0.1223	0.2259	-0.1229	-0.0418
19.5200	0.1218	0.2256	-0.1235	-0.0409
19.5300	0.1212	0.2252	-0.1242	-0.0400
19.5400	0.1207	0.2249	-0.1248	-0.0391
19.5500	0.1201	0.2246	-0.1255	-0.0382
19.5600	0.1196	0.2243	-0.1261	-0.0373
19.5700	0.1190	0.2239	-0.1268	-0.0364
19.5800	0.1185	0.2236	-0.1274	-0.0355
19.5900	0.1179	0.2232	-0.1281	-0.0346
19.6000	0.1174	0.2229	-0.1287	-0.0337
19.6100	0.1168	0.2225	-0.1293	-0.0328
19.6200	0.1162	0.2222	-0.1300	-0.0319
19.6300	0.1156	0.2218	-0.1306	-0.0310
19.6400	0.1151	0.2214	-0.1313	-0.0301
19.6500	0.1145	0.2211	-0.1319	-0.0292
19.6600	0.1139	0.2207	-0.1325	-0.0283
19.6700	0.1133	0.2203	-0.1332	-0.0274
19.6800	0.1127	0.2199	-0.1338	-0.0265
19.6900	0.1122	0.2195	-0.1345	-0.0256
19.7000	0.1116	0.2191	-0.1351	-0.0247
19.7100	0.1110	0.2187	-0.1357	-0.0238
19.7200	0.1104	0.2183	-0.1364	-0.0229
19.7300	0.1098	0.2179	-0.1370	-0.0220
19.7400	0.1092	0.2175	-0.1376	-0.0211
19.7500	0.1085	0.2171	-0.1382	-0.0202
19.7600	0.1079	0.2167	-0.1389	-0.0193
19.7700	0.1073	0.2162	-0.1395	-0.0184
19.7800	0.1067	0.2158	-0.1401	-0.0175
19.7900	0.1061	0.2154	-0.1408	-0.0166
19.8000	0.1055	0.2149	-0.1414	-0.0157
19.8100	0.1048	0.2145	-0.1420	-0.0148
19.8200	0.1042	0.2140	-0.1426	-0.0139
19.8300	0.1036	0.2136	-0.1433	-0.0130
19.8400	0.1029	0.2131	-0.1439	-0.0121
19.8500	0.1023	0.2126	-0.1445	-0.0112
19.8600	0.1016	0.2122	-0.1451	-0.0103
19.8700	0.1010	0.2117	-0.1458	-0.0094
19.8800	0.1003	0.2112	-0.1464	-0.0085
19.8900	0.0997	0.2107	-0.1470	-0.0076
19.9000	0.0990	0.2102	-0.1476	-0.0067
19.9100	0.0984	0.2097	-0.1482	-0.0058
19.9200	0.0977	0.2092	-0.1488	-0.0049
19.9300	0.0970	0.2087	-0.1495	-0.0040
19.9400	0.0964	0.2082	-0.1501	-0.0031
19.9500	0.0957	0.2077	-0.1507	-0.0022
19.9600	0.0950	0.2072	-0.1513	-0.0013
19.9700	0.0943	0.2066	-0.1519	-0.0004
19.9800	0.0936	0.2061	-0.1525	0.0005
[truncated: 4,001 more rows]
